# Supplementary material for: A comparative analysis of syntactic complexity in argumentative essays from rhetorical perspective: ChatGPT vs. English native speakers
Source: PLoS One. 2025 Aug 1;20(8):e0329410. doi: 10.1371/journal.pone.0329410 (PMC12316247; doi:10.1371/journal.pone.0329410)
Supplement: S1 File — (ZIP) [file pone.0329410.s001.zip]

Archive with 50 entries (47 files):
- Supporting Information/
- __MACOSX/._Supporting Information
- Supporting Information/.DS_Store
- __MACOSX/Supporting Information/._.DS_Store
- Supporting Information/Figure/
- __MACOSX/Supporting Information/._Figure
- Supporting Information/Table/
- __MACOSX/Supporting Information/._Table
- Supporting Information/Figure/CNT.xlsx
- __MACOSX/Supporting Information/Figure/._CNT.xlsx
- Supporting Information/Figure/.DS_Store
- __MACOSX/Supporting Information/Figure/._.DS_Store
- Supporting Information/Figure/MLT.xlsx
- __MACOSX/Supporting Information/Figure/._MLT.xlsx
- Supporting Information/Figure/CS.xlsx
- __MACOSX/Supporting Information/Figure/._CS.xlsx
- Supporting Information/Figure/MLS.xlsx
- __MACOSX/Supporting Information/Figure/._MLS.xlsx
- Supporting Information/Figure/CTT.xlsx
- __MACOSX/Supporting Information/Figure/._CTT.xlsx
- Supporting Information/Figure/CT.xlsx
- __MACOSX/Supporting Information/Figure/._CT.xlsx
- Supporting Information/Figure/CPT.xlsx
- __MACOSX/Supporting Information/Figure/._CPT.xlsx
- Supporting Information/Figure/DCT.xlsx
- __MACOSX/Supporting Information/Figure/._DCT.xlsx
- Supporting Information/Figure/CPC.xlsx
- __MACOSX/Supporting Information/Figure/._CPC.xlsx
- Supporting Information/Figure/DCC.xlsx
- __MACOSX/Supporting Information/Figure/._DCC.xlsx
- Supporting Information/Figure/CNC.xlsx
- __MACOSX/Supporting Information/Figure/._CNC.xlsx
- Supporting Information/Figure/TS.xlsx
- __MACOSX/Supporting Information/Figure/._TS.xlsx
- Supporting Information/Figure/MLC.xlsx
- __MACOSX/Supporting Information/Figure/._MLC.xlsx
- Supporting Information/Figure/VPT.xlsx
- __MACOSX/Supporting Information/Figure/._VPT.xlsx
- Supporting Information/Table/Table 5 ChatGPT.xlsx
- __MACOSX/Supporting Information/Table/._Table 5 ChatGPT.xlsx
- Supporting Information/Table/Table 4 S3.xlsx
- __MACOSX/Supporting Information/Table/._Table 4 S3.xlsx
- Supporting Information/Table/Table 4 S2.xlsx
- __MACOSX/Supporting Information/Table/._Table 4 S2.xlsx
- Supporting Information/Table/Table 4 S1.xlsx
- __MACOSX/Supporting Information/Table/._Table 4 S1.xlsx
- Supporting Information/Table/Table 5 NS.xlsx
- __MACOSX/Supporting Information/Table/._Table 5 NS.xlsx
- Supporting Information/Table/Table 1.xlsx
- __MACOSX/Supporting Information/Table/._Table 1.xlsx
