# Supplementary material for: A comparative analysis of syntactic complexity in argumentative essays from rhetorical perspective: ChatGPT vs. English native speakers
Source: PLoS One. 2025 Aug 1;20(8):e0329410. doi: 10.1371/journal.pone.0329410 (PMC12316247; doi:10.1371/journal.pone.0329410)
Supplement: S1 File — (ZIP) [file pone.0329410.s001.zip › Supporting Information/Figure/DCT.xlsx]

## Sheet: Sheet1
	GPT	NS
S1	0.368	1.161
S2	0.433	1.246
S3	0.126	1.173
