# Supplementary material for: A comparative analysis of syntactic complexity in argumentative essays from rhetorical perspective: ChatGPT vs. English native speakers
Source: PLoS One. 2025 Aug 1;20(8):e0329410. doi: 10.1371/journal.pone.0329410 (PMC12316247; doi:10.1371/journal.pone.0329410)
Supplement: S1 File — (ZIP) [file pone.0329410.s001.zip › Supporting Information/Table/Table 5 ChatGPT.xlsx]

## Sheet: Sheet1
Group	File	W	S	VP	C	T	DC	CT	CP	CN	MLS	MLT	MLC	C/S	VP/T	C/T	DC/C	DC/T	T/S	CT/T	CP/T	CP/C	CN/T	CN/C
1	S1ChatGPT1	58	3	6	5	3	2	2	2	8	19.3333	19.3333	11.6	1.6667	2	1.6667	0.4	0.6667	1	0.6667	0.6667	0.4	2.6667	1.6
1	S1ChatGPT10	41	2	3	2	2	0	0	1	5	20.5	20.5	20.5	1	1.5	1	0	0	1	0	0.5	0.5	2.5	2.5
1	S1ChatGPT11	39	2	3	2	2	0	0	1	9	19.5	19.5	19.5	1	1.5	1	0	0	1	0	0.5	0.5	4.5	4.5
1	S1ChatGPT12	41	3	5	4	3	1	1	0	8	13.6667	13.6667	10.25	1.3333	1.6667	1.3333	0.25	0.3333	1	0.3333	0	0	2.6667	2
1	S1ChatGPT13	40	2	3	3	2	1	1	1	7	20	20	13.3333	1.5	1.5	1.5	0.3333	0.5	1	0.5	0.5	0.3333	3.5	2.3333
1	S1ChatGPT14	39	2	3	2	2	0	0	1	6	19.5	19.5	19.5	1	1.5	1	0	0	1	0	0.5	0.5	3	3
1	S1ChatGPT15	46	3	5	4	3	1	1	1	7	15.3333	15.3333	11.5	1.3333	1.6667	1.3333	0.25	0.3333	1	0.3333	0.3333	0.25	2.3333	1.75
1	S1ChatGPT16	32	2	3	3	2	1	1	0	5	16	16	10.6667	1.5	1.5	1.5	0.3333	0.5	1	0.5	0	0	2.5	1.6667
1	S1ChatGPT17	47	3	3	3	3	0	0	2	7	15.6667	15.6667	15.6667	1	1	1	0	0	1	0	0.6667	0.6667	2.3333	2.3333
1	S1ChatGPT18	24	1	1	1	1	0	0	1	4	24	24	24	1	1	1	0	0	1	0	1	1	4	4
1	S1ChatGPT19	40	2	3	3	2	1	1	1	6	20	20	13.3333	1.5	1.5	1.5	0.3333	0.5	1	0.5	0.5	0.3333	3	2
1	S1ChatGPT2	34	2	5	4	2	2	2	0	5	17	17	8.5	2	2.5	2	0.5	1	1	1	0	0	2.5	1.25
1	S1ChatGPT20	55	3	6	5	3	2	2	0	9	18.3333	18.3333	11	1.6667	2	1.6667	0.4	0.6667	1	0.6667	0	0	3	1.8
1	S1ChatGPT21	25	1	1	1	1	0	0	1	3	25	25	25	1	1	1	0	0	1	0	1	1	3	3
1	S1ChatGPT22	35	1	2	2	1	1	1	2	6	35	35	17.5	2	2	2	0.5	1	1	1	2	1	6	3
1	S1ChatGPT23	38	1	2	1	1	0	0	1	4	38	38	38	1	2	1	0	0	1	0	1	1	4	4
1	S1ChatGPT24	44	2	6	5	2	3	1	1	6	22	22	8.8	2.5	3	2.5	0.6	1.5	1	0.5	0.5	0.2	3	1.2
1	S1ChatGPT25	62	3	5	5	4	1	2	2	9	20.6667	15.5	12.4	1.6667	1.25	1.25	0.2	0.25	1.3333	0.5	0.5	0.4	2.25	1.8
1	S1ChatGPT26	27	2	2	2	2	0	0	1	4	13.5	13.5	13.5	1	1	1	0	0	1	0	0.5	0.5	2	2
1	S1ChatGPT27	33	2	2	2	2	0	0	2	5	16.5	16.5	16.5	1	1	1	0	0	1	0	1	1	2.5	2.5
1	S1ChatGPT28	35	2	6	4	2	2	2	2	5	17.5	17.5	8.75	2	3	2	0.5	1	1	1	1	0.5	2.5	1.25
1	S1ChatGPT29	40	2	2	2	2	0	0	1	6	20	20	20	1	1	1	0	0	1	0	0.5	0.5	3	3
1	S1ChatGPT3	46	2	5	4	3	1	2	1	7	23	15.3333	11.5	2	1.6667	1.3333	0.25	0.3333	1.5	0.6667	0.3333	0.25	2.3333	1.75
1	S1ChatGPT30	46	2	7	4	3	1	2	2	5	23	15.3333	11.5	2	2.3333	1.3333	0.25	0.3333	1.5	0.6667	0.6667	0.5	1.6667	1.25
1	S1ChatGPT31	48	2	3	2	2	0	0	1	8	24	24	24	1	1.5	1	0	0	1	0	0.5	0.5	4	4
1	S1ChatGPT32	45	2	4	4	3	1	2	1	4	22.5	15	11.25	2	1.3333	1.3333	0.25	0.3333	1.5	0.6667	0.3333	0.25	1.3333	1
1	S1ChatGPT33	40	2	3	2	2	0	0	2	6	20	20	20	1	1.5	1	0	0	1	0	1	1	3	3
1	S1ChatGPT34	65	3	5	4	4	0	0	2	8	21.6667	16.25	16.25	1.3333	1.25	1	0	0	1.3333	0	0.5	0.5	2	2
1	S1ChatGPT35	50	3	6	4	4	0	0	1	6	16.6667	12.5	12.5	1.3333	1.5	1	0	0	1.3333	0	0.25	0.25	1.5	1.5
1	S1ChatGPT36	43	2	3	2	2	0	0	1	5	21.5	21.5	21.5	1	1.5	1	0	0	1	0	0.5	0.5	2.5	2.5
1	S1ChatGPT37	45	2	4	3	2	1	1	1	9	22.5	22.5	15	1.5	2	1.5	0.3333	0.5	1	0.5	0.5	0.3333	4.5	3
1	S1ChatGPT38	47	3	4	4	3	1	1	1	5	15.6667	15.6667	11.75	1.3333	1.3333	1.3333	0.25	0.3333	1	0.3333	0.3333	0.25	1.6667	1.25
1	S1ChatGPT39	39	2	4	3	2	1	1	2	6	19.5	19.5	13	1.5	2	1.5	0.3333	0.5	1	0.5	1	0.6667	3	2
1	S1ChatGPT4	27	2	3	3	2	1	1	0	4	13.5	13.5	9	1.5	1.5	1.5	0.3333	0.5	1	0.5	0	0	2	1.3333
1	S1ChatGPT40	49	2	4	3	3	0	0	2	10	24.5	16.3333	16.3333	1.5	1.3333	1	0	0	1.5	0	0.6667	0.6667	3.3333	3.3333
1	S1ChatGPT41	61	3	6	4	4	0	0	2	10	20.3333	15.25	15.25	1.3333	1.5	1	0	0	1.3333	0	0.5	0.5	2.5	2.5
1	S1ChatGPT42	46	3	3	3	3	0	0	2	7	15.3333	15.3333	15.3333	1	1	1	0	0	1	0	0.6667	0.6667	2.3333	2.3333
1	S1ChatGPT43	52	2	4	3	3	0	0	1	8	26	17.3333	17.3333	1.5	1.3333	1	0	0	1.5	0	0.3333	0.3333	2.6667	2.6667
1	S1ChatGPT44	45	2	5	4	3	1	1	1	5	22.5	15	11.25	2	1.6667	1.3333	0.25	0.3333	1.5	0.3333	0.3333	0.25	1.6667	1.25
1	S1ChatGPT45	44	2	2	2	2	0	0	2	7	22	22	22	1	1	1	0	0	1	0	1	1	3.5	3.5
1	S1ChatGPT46	52	3	5	4	3	2	1	1	8	17.3333	17.3333	13	1.3333	1.6667	1.3333	0.5	0.6667	1	0.3333	0.3333	0.25	2.6667	2
1	S1ChatGPT47	28	1	2	2	1	1	1	1	3	28	28	14	2	2	2	0.5	1	1	1	1	0.5	3	1.5
1	S1ChatGPT48	58	3	5	5	4	1	1	2	8	19.3333	14.5	11.6	1.6667	1.25	1.25	0.2	0.25	1.3333	0.25	0.5	0.4	2	1.6
1	S1ChatGPT49	43	2	5	4	3	1	2	1	7	21.5	14.3333	10.75	2	1.6667	1.3333	0.25	0.3333	1.5	0.6667	0.3333	0.25	2.3333	1.75
1	S1ChatGPT5	25	1	3	2	1	1	1	1	3	25	25	12.5	2	3	2	0.5	1	1	1	1	0.5	3	1.5
1	S1ChatGPT50	65	3	4	3	3	0	0	3	8	21.6667	21.6667	21.6667	1	1.3333	1	0	0	1	0	1	1	2.6667	2.6667
1	S1ChatGPT51	23	1	1	1	1	0	0	1	3	23	23	23	1	1	1	0	0	1	0	1	1	3	3
1	S1ChatGPT52	56	3	6	5	3	2	2	1	9	18.6667	18.6667	11.2	1.6667	2	1.6667	0.4	0.6667	1	0.6667	0.3333	0.2	3	1.8
1	S1ChatGPT53	55	3	4	3	3	0	0	2	7	18.3333	18.3333	18.3333	1	1.3333	1	0	0	1	0	0.6667	0.6667	2.3333	2.3333
1	S1ChatGPT54	47	2	6	4	2	2	1	1	7	23.5	23.5	11.75	2	3	2	0.5	1	1	0.5	0.5	0.25	3.5	1.75
1	S1ChatGPT55	29	2	3	2	2	0	0	0	7	14.5	14.5	14.5	1	1.5	1	0	0	1	0	0	0	3.5	3.5
1	S1ChatGPT56	48	3	3	3	3	0	0	3	7	16	16	16	1	1	1	0	0	1	0	1	1	2.3333	2.3333
1	S1ChatGPT57	44	2	7	5	2	3	1	1	7	22	22	8.8	2.5	3.5	2.5	0.6	1.5	1	0.5	0.5	0.2	3.5	1.4
1	S1ChatGPT58	55	3	6	5	4	1	1	0	10	18.3333	13.75	11	1.6667	1.5	1.25	0.2	0.25	1.3333	0.25	0	0	2.5	2
1	S1ChatGPT59	44	2	3	3	3	0	0	1	5	22	14.6667	14.6667	1.5	1	1	0	0	1.5	0	0.3333	0.3333	1.6667	1.6667
1	S1ChatGPT6	28	1	1	1	1	0	0	1	4	28	28	28	1	1	1	0	0	1	0	1	1	4	4
1	S1ChatGPT60	55	3	7	5	4	1	1	2	7	18.3333	13.75	11	1.6667	1.75	1.25	0.2	0.25	1.3333	0.25	0.5	0.4	1.75	1.4
1	S1ChatGPT61	16	1	1	1	1	0	0	0	3	16	16	16	1	1	1	0	0	1	0	0	0	3	3
1	S1ChatGPT62	23	1	3	2	1	1	1	1	3	23	23	11.5	2	3	2	0.5	1	1	1	1	0.5	3	1.5
1	S1ChatGPT63	26	1	3	2	2	0	0	1	2	26	13	13	2	1.5	1	0	0	2	0	0.5	0.5	1	1
1	S1ChatGPT64	44	3	4	3	3	0	0	1	6	14.6667	14.6667	14.6667	1	1.3333	1	0	0	1	0	0.3333	0.3333	2	2
1	S1ChatGPT65	43	2	6	4	2	2	1	1	7	21.5	21.5	10.75	2	3	2	0.5	1	1	0.5	0.5	0.25	3.5	1.75
1	S1ChatGPT66	23	1	1	1	1	0	0	1	3	23	23	23	1	1	1	0	0	1	0	1	1	3	3
1	S1ChatGPT67	29	1	2	2	1	1	1	1	3	29	29	14.5	2	2	2	0.5	1	1	1	1	0.5	3	1.5
1	S1ChatGPT68	23	1	2	2	1	1	1	1	2	23	23	11.5	2	2	2	0.5	1	1	1	1	0.5	2	1
1	S1ChatGPT69	26	1	2	2	1	1	1	1	3	26	26	13	2	2	2	0.5	1	1	1	1	0.5	3	1.5
1	S1ChatGPT7	24	1	2	1	1	0	0	1	3	24	24	24	1	2	1	0	0	1	0	1	1	3	3
1	S1ChatGPT70	26	1	3	3	1	2	1	1	4	26	26	8.6667	3	3	3	0.6667	2	1	1	1	0.3333	4	1.3333
1	S1ChatGPT71	30	1	1	1	1	0	0	1	3	30	30	30	1	1	1	0	0	1	0	1	1	3	3
1	S1ChatGPT72	24	2	2	2	2	0	0	1	3	12	12	12	1	1	1	0	0	1	0	0.5	0.5	1.5	1.5
1	S1ChatGPT73	30	2	3	3	2	1	1	0	4	15	15	10	1.5	1.5	1.5	0.3333	0.5	1	0.5	0	0	2	1.3333
1	S1ChatGPT8	22	1	3	2	1	1	1	1	2	22	22	11	2	3	2	0.5	1	1	1	1	0.5	2	1
1	S1ChatGPT9	28	2	3	2	2	0	0	1	2	14	14	14	1	1.5	1	0	0	1	0	0.5	0.5	1	1
2	S2ChatGPT1	190	11	20	13	11	2	2	9	27	17.2727	17.2727	14.6154	1.1818	1.8182	1.1818	0.1538	0.1818	1	0.1818	0.8182	0.6923	2.4545	2.0769
2	S2ChatGPT10	192	11	21	15	11	4	4	10	32	17.4545	17.4545	12.8	1.3636	1.9091	1.3636	0.2667	0.3636	1	0.3636	0.9091	0.6667	2.9091	2.1333
2	S2ChatGPT11	206	12	24	15	13	2	2	9	26	17.1667	15.8462	13.7333	1.25	1.8462	1.1538	0.1333	0.1538	1.0833	0.1538	0.6923	0.6	2	1.7333
2	S2ChatGPT12	190	10	26	19	10	9	7	6	25	19	19	10	1.9	2.6	1.9	0.4737	0.9	1	0.7	0.6	0.3158	2.5	1.3158
2	S2ChatGPT13	199	12	24	18	13	5	4	12	28	16.5833	15.3077	11.0556	1.5	1.8462	1.3846	0.2778	0.3846	1.0833	0.3077	0.9231	0.6667	2.1538	1.5556
2	S2ChatGPT14	208	11	26	15	11	4	3	7	33	18.9091	18.9091	13.8667	1.3636	2.3636	1.3636	0.2667	0.3636	1	0.2727	0.6364	0.4667	3	2.2
2	S2ChatGPT15	192	11	22	16	12	4	4	6	25	17.4545	16	12	1.4545	1.8333	1.3333	0.25	0.3333	1.0909	0.3333	0.5	0.375	2.0833	1.5625
2	S2ChatGPT16	180	10	23	15	10	5	5	8	27	18	18	12	1.5	2.3	1.5	0.3333	0.5	1	0.5	0.8	0.5333	2.7	1.8
2	S2ChatGPT17	197	11	23	16	13	3	2	6	26	17.9091	15.1538	12.3125	1.4545	1.7692	1.2308	0.1875	0.2308	1.1818	0.1538	0.4615	0.375	2	1.625
2	S2ChatGPT18	207	11	29	18	12	6	5	8	28	18.8182	17.25	11.5	1.6364	2.4167	1.5	0.3333	0.5	1.0909	0.4167	0.6667	0.4444	2.3333	1.5556
2	S2ChatGPT19	212	11	28	17	11	6	6	6	28	19.2727	19.2727	12.4706	1.5455	2.5455	1.5455	0.3529	0.5455	1	0.5455	0.5455	0.3529	2.5455	1.6471
2	S2ChatGPT2	193	10	23	15	10	5	3	7	32	19.3	19.3	12.8667	1.5	2.3	1.5	0.3333	0.5	1	0.3	0.7	0.4667	3.2	2.1333
2	S2ChatGPT20	165	10	24	15	11	4	3	4	24	16.5	15	11	1.5	2.1818	1.3636	0.2667	0.3636	1.1	0.2727	0.3636	0.2667	2.1818	1.6
2	S2ChatGPT21	189	11	24	18	13	5	4	6	33	17.1818	14.5385	10.5	1.6364	1.8462	1.3846	0.2778	0.3846	1.1818	0.3077	0.4615	0.3333	2.5385	1.8333
2	S2ChatGPT22	214	13	25	15	13	2	2	9	30	16.4615	16.4615	14.2667	1.1538	1.9231	1.1538	0.1333	0.1538	1	0.1538	0.6923	0.6	2.3077	2
2	S2ChatGPT23	202	11	22	15	12	3	2	3	33	18.3636	16.8333	13.4667	1.3636	1.8333	1.25	0.2	0.25	1.0909	0.1667	0.25	0.2	2.75	2.2
2	S2ChatGPT24	204	10	23	16	11	5	5	8	31	20.4	18.5455	12.75	1.6	2.0909	1.4545	0.3125	0.4545	1.1	0.4545	0.7273	0.5	2.8182	1.9375
2	S2ChatGPT25	181	10	26	16	10	6	4	4	24	18.1	18.1	11.3125	1.6	2.6	1.6	0.375	0.6	1	0.4	0.4	0.25	2.4	1.5
2	S2ChatGPT26	174	11	23	16	11	5	4	6	27	15.8182	15.8182	10.875	1.4545	2.0909	1.4545	0.3125	0.4545	1	0.3636	0.5455	0.375	2.4545	1.6875
2	S2ChatGPT27	163	11	21	13	11	2	2	5	23	14.8182	14.8182	12.5385	1.1818	1.9091	1.1818	0.1538	0.1818	1	0.1818	0.4545	0.3846	2.0909	1.7692
2	S2ChatGPT28	204	12	26	19	13	6	5	6	27	17	15.6923	10.7368	1.5833	2	1.4615	0.3158	0.4615	1.0833	0.3846	0.4615	0.3158	2.0769	1.4211
2	S2ChatGPT29	211	11	25	18	12	6	4	6	33	19.1818	17.5833	11.7222	1.6364	2.0833	1.5	0.3333	0.5	1.0909	0.3333	0.5	0.3333	2.75	1.8333
2	S2ChatGPT3	214	11	28	15	11	4	3	7	32	19.4545	19.4545	14.2667	1.3636	2.5455	1.3636	0.2667	0.3636	1	0.2727	0.6364	0.4667	2.9091	2.1333
2	S2ChatGPT30	226	13	28	19	14	5	5	4	28	17.3846	16.1429	11.8947	1.4615	2	1.3571	0.2632	0.3571	1.0769	0.3571	0.2857	0.2105	2	1.4737
2	S2ChatGPT31	162	10	22	12	10	3	3	7	19	16.2	16.2	13.5	1.2	2.2	1.2	0.25	0.3	1	0.3	0.7	0.5833	1.9	1.5833
2	S2ChatGPT32	187	11	25	16	11	5	5	6	27	17	17	11.6875	1.4545	2.2727	1.4545	0.3125	0.4545	1	0.4545	0.5455	0.375	2.4545	1.6875
2	S2ChatGPT33	141	9	19	13	10	3	3	4	21	15.6667	14.1	10.8462	1.4444	1.9	1.3	0.2308	0.3	1.1111	0.3	0.4	0.3077	2.1	1.6154
2	S2ChatGPT34	142	7	17	8	7	2	1	6	16	20.2857	20.2857	17.75	1.1429	2.4286	1.1429	0.25	0.2857	1	0.1429	0.8571	0.75	2.2857	2
2	S2ChatGPT35	190	10	24	16	11	4	4	7	23	19	17.2727	11.875	1.6	2.1818	1.4545	0.25	0.3636	1.1	0.3636	0.6364	0.4375	2.0909	1.4375
2	S2ChatGPT36	170	11	22	13	11	2	2	7	18	15.4545	15.4545	13.0769	1.1818	2	1.1818	0.1538	0.1818	1	0.1818	0.6364	0.5385	1.6364	1.3846
2	S2ChatGPT37	174	11	24	15	12	3	4	6	21	15.8182	14.5	11.6	1.3636	2	1.25	0.2	0.25	1.0909	0.3333	0.5	0.4	1.75	1.4
2	S2ChatGPT38	180	9	24	16	9	7	6	7	25	20	20	11.25	1.7778	2.6667	1.7778	0.4375	0.7778	1	0.6667	0.7778	0.4375	2.7778	1.5625
2	S2ChatGPT39	158	8	14	11	8	3	2	8	26	19.75	19.75	14.3636	1.375	1.75	1.375	0.2727	0.375	1	0.25	1	0.7273	3.25	2.3636
2	S2ChatGPT4	217	11	26	16	11	5	5	6	33	19.7273	19.7273	13.5625	1.4545	2.3636	1.4545	0.3125	0.4545	1	0.4545	0.5455	0.375	3	2.0625
2	S2ChatGPT40	186	10	18	13	10	3	3	6	31	18.6	18.6	14.3077	1.3	1.8	1.3	0.2308	0.3	1	0.3	0.6	0.4615	3.1	2.3846
2	S2ChatGPT41	189	10	20	15	10	5	4	5	34	18.9	18.9	12.6	1.5	2	1.5	0.3333	0.5	1	0.4	0.5	0.3333	3.4	2.2667
2	S2ChatGPT42	188	11	23	18	11	7	5	8	26	17.0909	17.0909	10.4444	1.6364	2.0909	1.6364	0.3889	0.6364	1	0.4545	0.7273	0.4444	2.3636	1.4444
2	S2ChatGPT43	163	10	22	15	10	5	4	8	26	16.3	16.3	10.8667	1.5	2.2	1.5	0.3333	0.5	1	0.4	0.8	0.5333	2.6	1.7333
2	S2ChatGPT44	196	11	25	17	11	6	5	6	29	17.8182	17.8182	11.5294	1.5455	2.2727	1.5455	0.3529	0.5455	1	0.4545	0.5455	0.3529	2.6364	1.7059
2	S2ChatGPT45	191	13	28	17	13	4	4	6	33	14.6923	14.6923	11.2353	1.3077	2.1538	1.3077	0.2353	0.3077	1	0.3077	0.4615	0.3529	2.5385	1.9412
2	S2ChatGPT46	206	10	24	15	10	5	4	6	27	20.6	20.6	13.7333	1.5	2.4	1.5	0.3333	0.5	1	0.4	0.6	0.4	2.7	1.8
2	S2ChatGPT47	203	12	24	14	12	2	2	10	26	16.9167	16.9167	14.5	1.1667	2	1.1667	0.1429	0.1667	1	0.1667	0.8333	0.7143	2.1667	1.8571
2	S2ChatGPT48	194	11	25	16	13	3	3	5	28	17.6364	14.9231	12.125	1.4545	1.9231	1.2308	0.1875	0.2308	1.1818	0.2308	0.3846	0.3125	2.1538	1.75
2	S2ChatGPT49	174	10	19	15	10	5	4	9	20	17.4	17.4	11.6	1.5	1.9	1.5	0.3333	0.5	1	0.4	0.9	0.6	2	1.3333
2	S2ChatGPT5	211	12	24	17	12	5	3	7	31	17.5833	17.5833	12.4118	1.4167	2	1.4167	0.2941	0.4167	1	0.25	0.5833	0.4118	2.5833	1.8235
2	S2ChatGPT50	151	8	17	12	9	3	3	6	23	18.875	16.7778	12.5833	1.5	1.8889	1.3333	0.25	0.3333	1.125	0.3333	0.6667	0.5	2.5556	1.9167
2	S2ChatGPT51	205	10	24	21	10	11	7	7	26	20.5	20.5	9.7619	2.1	2.4	2.1	0.5238	1.1	1	0.7	0.7	0.3333	2.6	1.2381
2	S2ChatGPT52	160	9	21	15	9	6	5	5	26	17.7778	17.7778	10.6667	1.6667	2.3333	1.6667	0.4	0.6667	1	0.5556	0.5556	0.3333	2.8889	1.7333
2	S2ChatGPT53	180	8	21	15	11	4	5	3	28	22.5	16.3636	12	1.875	1.9091	1.3636	0.2667	0.3636	1.375	0.4545	0.2727	0.2	2.5455	1.8667
2	S2ChatGPT54	180	9	17	12	9	3	3	6	29	20	20	15	1.3333	1.8889	1.3333	0.25	0.3333	1	0.3333	0.6667	0.5	3.2222	2.4167
2	S2ChatGPT55	175	10	22	13	10	3	3	5	24	17.5	17.5	13.4615	1.3	2.2	1.3	0.2308	0.3	1	0.3	0.5	0.3846	2.4	1.8462
2	S2ChatGPT56	205	10	22	14	10	4	4	9	25	20.5	20.5	14.6429	1.4	2.2	1.4	0.2857	0.4	1	0.4	0.9	0.6429	2.5	1.7857
2	S2ChatGPT57	172	8	18	14	9	5	3	10	29	21.5	19.1111	12.2857	1.75	2	1.5556	0.3571	0.5556	1.125	0.3333	1.1111	0.7143	3.2222	2.0714
2	S2ChatGPT58	196	11	26	16	12	4	4	9	29	17.8182	16.3333	12.25	1.4545	2.1667	1.3333	0.25	0.3333	1.0909	0.3333	0.75	0.5625	2.4167	1.8125
2	S2ChatGPT59	203	13	24	18	14	4	4	7	29	15.6154	14.5	11.2778	1.3846	1.7143	1.2857	0.2222	0.2857	1.0769	0.2857	0.5	0.3889	2.0714	1.6111
2	S2ChatGPT6	174	10	26	16	11	5	4	7	26	17.4	15.8182	10.875	1.6	2.3636	1.4545	0.3125	0.4545	1.1	0.3636	0.6364	0.4375	2.3636	1.625
2	S2ChatGPT60	188	11	26	15	11	4	4	4	30	17.0909	17.0909	12.5333	1.3636	2.3636	1.3636	0.2667	0.3636	1	0.3636	0.3636	0.2667	2.7273	2
2	S2ChatGPT61	175	10	20	12	10	2	2	7	23	17.5	17.5	14.5833	1.2	2	1.2	0.1667	0.2	1	0.2	0.7	0.5833	2.3	1.9167
2	S2ChatGPT62	208	11	23	18	11	7	6	6	29	18.9091	18.9091	11.5556	1.6364	2.0909	1.6364	0.3889	0.6364	1	0.5455	0.5455	0.3333	2.6364	1.6111
2	S2ChatGPT63	209	11	27	16	12	4	3	6	36	19	17.4167	13.0625	1.4545	2.25	1.3333	0.25	0.3333	1.0909	0.25	0.5	0.375	3	2.25
2	S2ChatGPT64	167	9	21	14	9	5	3	8	24	18.5556	18.5556	11.9286	1.5556	2.3333	1.5556	0.3571	0.5556	1	0.3333	0.8889	0.5714	2.6667	1.7143
2	S2ChatGPT65	127	7	21	12	7	5	5	4	20	18.1429	18.1429	10.5833	1.7143	3	1.7143	0.4167	0.7143	1	0.7143	0.5714	0.3333	2.8571	1.6667
2	S2ChatGPT66	194	11	26	15	11	4	4	5	27	17.6364	17.6364	12.9333	1.3636	2.3636	1.3636	0.2667	0.3636	1	0.3636	0.4545	0.3333	2.4545	1.8
2	S2ChatGPT67	208	12	30	20	12	8	6	7	22	17.3333	17.3333	10.4	1.6667	2.5	1.6667	0.4	0.6667	1	0.5	0.5833	0.35	1.8333	1.1
2	S2ChatGPT68	231	15	26	19	15	4	3	9	32	15.4	15.4	12.1579	1.2667	1.7333	1.2667	0.2105	0.2667	1	0.2	0.6	0.4737	2.1333	1.6842
2	S2ChatGPT69	229	13	29	21	13	8	7	11	28	17.6154	17.6154	10.9048	1.6154	2.2308	1.6154	0.381	0.6154	1	0.5385	0.8462	0.5238	2.1538	1.3333
2	S2ChatGPT7	229	11	25	19	11	8	7	7	35	20.8182	20.8182	12.0526	1.7273	2.2727	1.7273	0.4211	0.7273	1	0.6364	0.6364	0.3684	3.1818	1.8421
2	S2ChatGPT70	195	10	21	15	11	4	2	7	32	19.5	17.7273	13	1.5	1.9091	1.3636	0.2667	0.3636	1.1	0.1818	0.6364	0.4667	2.9091	2.1333
2	S2ChatGPT71	211	10	28	19	11	8	7	7	32	21.1	19.1818	11.1053	1.9	2.5455	1.7273	0.4211	0.7273	1.1	0.6364	0.6364	0.3684	2.9091	1.6842
2	S2ChatGPT72	214	10	23	16	10	6	6	6	32	21.4	21.4	13.375	1.6	2.3	1.6	0.375	0.6	1	0.6	0.6	0.375	3.2	2
2	S2ChatGPT73	175	9	21	14	10	4	3	4	30	19.4444	17.5	12.5	1.5556	2.1	1.4	0.2857	0.4	1.1111	0.3	0.4	0.2857	3	2.1429
2	S2ChatGPT8	193	9	22	16	10	6	4	8	30	21.4444	19.3	12.0625	1.7778	2.2	1.6	0.375	0.6	1.1111	0.4	0.8	0.5	3	1.875
2	S2ChatGPT9	188	10	20	15	10	5	3	8	29	18.8	18.8	12.5333	1.5	2	1.5	0.3333	0.5	1	0.3	0.8	0.5333	2.9	1.9333
3	S3ChatGPT1	38	2	2	1	2	0	0	1	4	19	19	38	0.5	1	0.5	0	0	1	0	0.5	1	2	4
3	S3ChatGPT10	59	3	7	3	3	0	0	2	9	19.6667	19.6667	19.6667	1	2.3333	1	0	0	1	0	0.6667	0.6667	3	3
3	S3ChatGPT11	45	2	3	3	2	1	1	1	5	22.5	22.5	15	1.5	1.5	1.5	0.3333	0.5	1	0.5	0.5	0.3333	2.5	1.6667
3	S3ChatGPT12	43	2	4	3	2	1	1	1	7	21.5	21.5	14.3333	1.5	2	1.5	0.3333	0.5	1	0.5	0.5	0.3333	3.5	2.3333
3	S3ChatGPT13	38	2	4	2	2	0	0	2	6	19	19	19	1	2	1	0	0	1	0	1	1	3	3
3	S3ChatGPT14	53	2	5	2	2	0	0	3	6	26.5	26.5	26.5	1	2.5	1	0	0	1	0	1.5	1.5	3	3
3	S3ChatGPT15	50	2	4	2	2	0	0	2	6	25	25	25	1	2	1	0	0	1	0	1	1	3	3
3	S3ChatGPT16	49	3	4	3	3	0	0	2	4	16.3333	16.3333	16.3333	1	1.3333	1	0	0	1	0	0.6667	0.6667	1.3333	1.3333
3	S3ChatGPT17	52	2	2	2	2	0	0	2	5	26	26	26	1	1	1	0	0	1	0	1	1	2.5	2.5
3	S3ChatGPT18	41	2	4	2	2	0	0	0	7	20.5	20.5	20.5	1	2	1	0	0	1	0	0	0	3.5	3.5
3	S3ChatGPT19	44	3	5	4	3	1	1	1	7	14.6667	14.6667	11	1.3333	1.6667	1.3333	0.25	0.3333	1	0.3333	0.3333	0.25	2.3333	1.75
3	S3ChatGPT2	50	3	7	3	3	0	0	1	7	16.6667	16.6667	16.6667	1	2.3333	1	0	0	1	0	0.3333	0.3333	2.3333	2.3333
3	S3ChatGPT20	42	2	6	5	3	2	3	0	7	21	14	8.4	2.5	2	1.6667	0.4	0.6667	1.5	1	0	0	2.3333	1.4
3	S3ChatGPT21	54	2	5	2	2	1	1	2	5	27	27	27	1	2.5	1	0.5	0.5	1	0.5	1	1	2.5	2.5
3	S3ChatGPT22	36	2	6	2	2	0	0	2	5	18	18	18	1	3	1	0	0	1	0	1	1	2.5	2.5
3	S3ChatGPT23	33	1	2	1	1	0	0	1	4	33	33	33	1	2	1	0	0	1	0	1	1	4	4
3	S3ChatGPT24	50	2	6	3	2	1	1	2	8	25	25	16.6667	1.5	3	1.5	0.3333	0.5	1	0.5	1	0.6667	4	2.6667
3	S3ChatGPT25	38	2	4	2	2	0	0	2	5	19	19	19	1	2	1	0	0	1	0	1	1	2.5	2.5
3	S3ChatGPT26	41	2	4	2	2	0	0	2	5	20.5	20.5	20.5	1	2	1	0	0	1	0	1	1	2.5	2.5
3	S3ChatGPT27	31	2	4	1	2	0	0	1	4	15.5	15.5	31	0.5	2	0.5	0	0	1	0	0.5	1	2	4
3	S3ChatGPT28	33	2	4	2	2	0	0	2	6	16.5	16.5	16.5	1	2	1	0	0	1	0	1	1	3	3
3	S3ChatGPT29	39	2	4	2	2	0	0	2	5	19.5	19.5	19.5	1	2	1	0	0	1	0	1	1	2.5	2.5
3	S3ChatGPT3	41	2	4	3	2	1	1	2	3	20.5	20.5	13.6667	1.5	2	1.5	0.3333	0.5	1	0.5	1	0.6667	1.5	1
3	S3ChatGPT30	28	1	3	1	1	0	0	1	6	28	28	28	1	3	1	0	0	1	0	1	1	6	6
3	S3ChatGPT31	54	2	7	4	3	1	1	3	10	27	18	13.5	2	2.3333	1.3333	0.25	0.3333	1.5	0.3333	1	0.75	3.3333	2.5
3	S3ChatGPT32	40	2	4	2	2	0	0	3	6	20	20	20	1	2	1	0	0	1	0	1.5	1.5	3	3
3	S3ChatGPT33	46	2	3	2	2	0	0	2	5	23	23	23	1	1.5	1	0	0	1	0	1	1	2.5	2.5
3	S3ChatGPT34	47	3	8	4	3	1	1	2	7	15.6667	15.6667	11.75	1.3333	2.6667	1.3333	0.25	0.3333	1	0.3333	0.6667	0.5	2.3333	1.75
3	S3ChatGPT35	36	1	2	2	1	1	1	1	4	36	36	18	2	2	2	0.5	1	1	1	1	0.5	4	2
3	S3ChatGPT36	38	2	4	2	2	0	0	1	5	19	19	19	1	2	1	0	0	1	0	0.5	0.5	2.5	2.5
3	S3ChatGPT37	38	2	4	2	2	0	0	2	3	19	19	19	1	2	1	0	0	1	0	1	1	1.5	1.5
3	S3ChatGPT38	49	3	6	3	3	0	0	1	8	16.3333	16.3333	16.3333	1	2	1	0	0	1	0	0.3333	0.3333	2.6667	2.6667
3	S3ChatGPT39	43	2	2	2	2	0	0	1	6	21.5	21.5	21.5	1	1	1	0	0	1	0	0.5	0.5	3	3
3	S3ChatGPT4	49	2	5	2	2	0	0	2	9	24.5	24.5	24.5	1	2.5	1	0	0	1	0	1	1	4.5	4.5
3	S3ChatGPT40	35	2	3	2	2	0	0	2	6	17.5	17.5	17.5	1	1.5	1	0	0	1	0	1	1	3	3
3	S3ChatGPT41	40	2	3	2	2	0	0	2	6	20	20	20	1	1.5	1	0	0	1	0	1	1	3	3
3	S3ChatGPT42	49	2	6	3	3	0	0	2	8	24.5	16.3333	16.3333	1.5	2	1	0	0	1.5	0	0.6667	0.6667	2.6667	2.6667
3	S3ChatGPT43	42	2	3	2	2	0	0	2	4	21	21	21	1	1.5	1	0	0	1	0	1	1	2	2
3	S3ChatGPT44	42	2	3	2	2	0	0	2	4	21	21	21	1	1.5	1	0	0	1	0	1	1	2	2
3	S3ChatGPT45	47	2	4	3	2	1	1	3	6	23.5	23.5	15.6667	1.5	2	1.5	0.3333	0.5	1	0.5	1.5	1	3	2
3	S3ChatGPT46	36	2	4	2	2	0	0	1	3	18	18	18	1	2	1	0	0	1	0	0.5	0.5	1.5	1.5
3	S3ChatGPT47	54	2	6	3	3	0	0	2	9	27	18	18	1.5	2	1	0	0	1.5	0	0.6667	0.6667	3	3
3	S3ChatGPT48	51	2	5	2	2	0	0	1	7	25.5	25.5	25.5	1	2.5	1	0	0	1	0	0.5	0.5	3.5	3.5
3	S3ChatGPT49	46	2	4	2	2	0	0	2	7	23	23	23	1	2	1	0	0	1	0	1	1	3.5	3.5
3	S3ChatGPT5	55	2	6	4	3	1	1	2	9	27.5	18.3333	13.75	2	2	1.3333	0.25	0.3333	1.5	0.3333	0.6667	0.5	3	2.25
3	S3ChatGPT50	38	2	3	2	2	0	0	1	3	19	19	19	1	1.5	1	0	0	1	0	0.5	0.5	1.5	1.5
3	S3ChatGPT51	39	2	3	2	2	0	0	2	6	19.5	19.5	19.5	1	1.5	1	0	0	1	0	1	1	3	3
3	S3ChatGPT52	53	3	4	3	3	0	0	3	7	17.6667	17.6667	17.6667	1	1.3333	1	0	0	1	0	1	1	2.3333	2.3333
3	S3ChatGPT53	46	2	6	4	3	1	2	1	8	23	15.3333	11.5	2	2	1.3333	0.25	0.3333	1.5	0.6667	0.3333	0.25	2.6667	2
3	S3ChatGPT54	43	2	6	3	3	0	0	1	5	21.5	14.3333	14.3333	1.5	2	1	0	0	1.5	0	0.3333	0.3333	1.6667	1.6667
3	S3ChatGPT55	41	2	3	2	2	0	0	1	6	20.5	20.5	20.5	1	1.5	1	0	0	1	0	0.5	0.5	3	3
3	S3ChatGPT56	40	2	2	2	2	0	0	1	6	20	20	20	1	1	1	0	0	1	0	0.5	0.5	3	3
3	S3ChatGPT57	45	2	5	2	2	0	0	2	9	22.5	22.5	22.5	1	2.5	1	0	0	1	0	1	1	4.5	4.5
3	S3ChatGPT58	50	2	4	3	2	1	1	2	4	25	25	16.6667	1.5	2	1.5	0.3333	0.5	1	0.5	1	0.6667	2	1.3333
3	S3ChatGPT59	40	2	5	2	2	0	0	1	6	20	20	20	1	2.5	1	0	0	1	0	0.5	0.5	3	3
3	S3ChatGPT6	24	1	2	1	1	0	0	1	1	24	24	24	1	2	1	0	0	1	0	1	1	1	1
3	S3ChatGPT60	40	2	6	2	2	0	0	2	5	20	20	20	1	3	1	0	0	1	0	1	1	2.5	2.5
3	S3ChatGPT61	45	2	4	2	2	0	0	2	6	22.5	22.5	22.5	1	2	1	0	0	1	0	1	1	3	3
3	S3ChatGPT62	51	2	5	3	2	1	1	2	7	25.5	25.5	17	1.5	2.5	1.5	0.3333	0.5	1	0.5	1	0.6667	3.5	2.3333
3	S3ChatGPT63	63	3	4	3	3	0	0	3	9	21	21	21	1	1.3333	1	0	0	1	0	1	1	3	3
3	S3ChatGPT64	50	2	5	2	2	0	0	2	7	25	25	25	1	2.5	1	0	0	1	0	1	1	3.5	3.5
3	S3ChatGPT65	36	2	7	3	3	1	1	1	4	18	12	12	1.5	2.3333	1	0.3333	0.3333	1.5	0.3333	0.3333	0.3333	1.3333	1.3333
3	S3ChatGPT66	44	2	3	2	2	0	0	2	7	22	22	22	1	1.5	1	0	0	1	0	1	1	3.5	3.5
3	S3ChatGPT67	38	2	3	2	2	0	0	2	4	19	19	19	1	1.5	1	0	0	1	0	1	1	2	2
3	S3ChatGPT68	39	2	3	2	2	0	0	2	4	19.5	19.5	19.5	1	1.5	1	0	0	1	0	1	1	2	2
3	S3ChatGPT69	44	2	6	3	2	1	1	2	8	22	22	14.6667	1.5	3	1.5	0.3333	0.5	1	0.5	1	0.6667	4	2.6667
3	S3ChatGPT7	35	2	4	2	2	0	0	1	3	17.5	17.5	17.5	1	2	1	0	0	1	0	0.5	0.5	1.5	1.5
3	S3ChatGPT70	45	2	5	3	2	1	1	2	8	22.5	22.5	15	1.5	2.5	1.5	0.3333	0.5	1	0.5	1	0.6667	4	2.6667
3	S3ChatGPT71	46	2	3	3	2	1	1	1	3	23	23	15.3333	1.5	1.5	1.5	0.3333	0.5	1	0.5	0.5	0.3333	1.5	1
3	S3ChatGPT72	38	2	4	3	3	0	0	2	3	19	12.6667	12.6667	1.5	1.3333	1	0	0	1.5	0	0.6667	0.6667	1	1
3	S3ChatGPT73	48	2	5	2	2	0	0	3	7	24	24	24	1	2.5	1	0	0	1	0	1.5	1.5	3.5	3.5
3	S3ChatGPT8	32	1	3	1	1	0	0	2	4	32	32	32	1	3	1	0	0	1	0	2	2	4	4
3	S3ChatGPT9	42	2	5	2	2	0	0	1	8	21	21	21	1	2.5	1	0	0	1	0	0.5	0.5	4	4
