# Supplementary material for: A comparative analysis of syntactic complexity in argumentative essays from rhetorical perspective: ChatGPT vs. English native speakers
Source: PLoS One. 2025 Aug 1;20(8):e0329410. doi: 10.1371/journal.pone.0329410 (PMC12316247; doi:10.1371/journal.pone.0329410)
Supplement: S1 File — (ZIP) [file pone.0329410.s001.zip › Supporting Information/Table/Table 4 S3.xlsx]

## Sheet: Sheet1
Group	File	W	S	VP	C	T	DC	CT	CP	CN	MLS	MLT	MLC	C/S	VP/T	C/T	DC/C	DC/T	T/S	CT/T	CP/T	CP/C	CN/T	CN/C
1	S3ChatGPT1	38	2	2	1	2	0	0	1	4	19	19	38	0.5	1	0.5	0	0	1	0	0.5	1	2	4
1	S3ChatGPT10	59	3	7	3	3	0	0	2	9	19.6667	19.6667	19.6667	1	2.3333	1	0	0	1	0	0.6667	0.6667	3	3
1	S3ChatGPT11	45	2	3	3	2	1	1	1	5	22.5	22.5	15	1.5	1.5	1.5	0.3333	0.5	1	0.5	0.5	0.3333	2.5	1.6667
1	S3ChatGPT12	43	2	4	3	2	1	1	1	7	21.5	21.5	14.3333	1.5	2	1.5	0.3333	0.5	1	0.5	0.5	0.3333	3.5	2.3333
1	S3ChatGPT13	38	2	4	2	2	0	0	2	6	19	19	19	1	2	1	0	0	1	0	1	1	3	3
1	S3ChatGPT14	53	2	5	2	2	0	0	3	6	26.5	26.5	26.5	1	2.5	1	0	0	1	0	1.5	1.5	3	3
1	S3ChatGPT15	50	2	4	2	2	0	0	2	6	25	25	25	1	2	1	0	0	1	0	1	1	3	3
1	S3ChatGPT16	49	3	4	3	3	0	0	2	4	16.3333	16.3333	16.3333	1	1.3333	1	0	0	1	0	0.6667	0.6667	1.3333	1.3333
1	S3ChatGPT17	52	2	2	2	2	0	0	2	5	26	26	26	1	1	1	0	0	1	0	1	1	2.5	2.5
1	S3ChatGPT18	41	2	4	2	2	0	0	0	7	20.5	20.5	20.5	1	2	1	0	0	1	0	0	0	3.5	3.5
1	S3ChatGPT19	44	3	5	4	3	1	1	1	7	14.6667	14.6667	11	1.3333	1.6667	1.3333	0.25	0.3333	1	0.3333	0.3333	0.25	2.3333	1.75
1	S3ChatGPT2	50	3	7	3	3	0	0	1	7	16.6667	16.6667	16.6667	1	2.3333	1	0	0	1	0	0.3333	0.3333	2.3333	2.3333
1	S3ChatGPT20	42	2	6	5	3	2	3	0	7	21	14	8.4	2.5	2	1.6667	0.4	0.6667	1.5	1	0	0	2.3333	1.4
1	S3ChatGPT21	54	2	5	2	2	1	1	2	5	27	27	27	1	2.5	1	0.5	0.5	1	0.5	1	1	2.5	2.5
1	S3ChatGPT22	36	2	6	2	2	0	0	2	5	18	18	18	1	3	1	0	0	1	0	1	1	2.5	2.5
1	S3ChatGPT23	33	1	2	1	1	0	0	1	4	33	33	33	1	2	1	0	0	1	0	1	1	4	4
1	S3ChatGPT24	50	2	6	3	2	1	1	2	8	25	25	16.6667	1.5	3	1.5	0.3333	0.5	1	0.5	1	0.6667	4	2.6667
1	S3ChatGPT25	38	2	4	2	2	0	0	2	5	19	19	19	1	2	1	0	0	1	0	1	1	2.5	2.5
1	S3ChatGPT26	41	2	4	2	2	0	0	2	5	20.5	20.5	20.5	1	2	1	0	0	1	0	1	1	2.5	2.5
1	S3ChatGPT27	31	2	4	1	2	0	0	1	4	15.5	15.5	31	0.5	2	0.5	0	0	1	0	0.5	1	2	4
1	S3ChatGPT28	33	2	4	2	2	0	0	2	6	16.5	16.5	16.5	1	2	1	0	0	1	0	1	1	3	3
1	S3ChatGPT29	39	2	4	2	2	0	0	2	5	19.5	19.5	19.5	1	2	1	0	0	1	0	1	1	2.5	2.5
1	S3ChatGPT3	41	2	4	3	2	1	1	2	3	20.5	20.5	13.6667	1.5	2	1.5	0.3333	0.5	1	0.5	1	0.6667	1.5	1
1	S3ChatGPT30	28	1	3	1	1	0	0	1	6	28	28	28	1	3	1	0	0	1	0	1	1	6	6
1	S3ChatGPT31	54	2	7	4	3	1	1	3	10	27	18	13.5	2	2.3333	1.3333	0.25	0.3333	1.5	0.3333	1	0.75	3.3333	2.5
1	S3ChatGPT32	40	2	4	2	2	0	0	3	6	20	20	20	1	2	1	0	0	1	0	1.5	1.5	3	3
1	S3ChatGPT33	46	2	3	2	2	0	0	2	5	23	23	23	1	1.5	1	0	0	1	0	1	1	2.5	2.5
1	S3ChatGPT34	47	3	8	4	3	1	1	2	7	15.6667	15.6667	11.75	1.3333	2.6667	1.3333	0.25	0.3333	1	0.3333	0.6667	0.5	2.3333	1.75
1	S3ChatGPT35	36	1	2	2	1	1	1	1	4	36	36	18	2	2	2	0.5	1	1	1	1	0.5	4	2
1	S3ChatGPT36	38	2	4	2	2	0	0	1	5	19	19	19	1	2	1	0	0	1	0	0.5	0.5	2.5	2.5
1	S3ChatGPT37	38	2	4	2	2	0	0	2	3	19	19	19	1	2	1	0	0	1	0	1	1	1.5	1.5
1	S3ChatGPT38	49	3	6	3	3	0	0	1	8	16.3333	16.3333	16.3333	1	2	1	0	0	1	0	0.3333	0.3333	2.6667	2.6667
1	S3ChatGPT39	43	2	2	2	2	0	0	1	6	21.5	21.5	21.5	1	1	1	0	0	1	0	0.5	0.5	3	3
1	S3ChatGPT4	49	2	5	2	2	0	0	2	9	24.5	24.5	24.5	1	2.5	1	0	0	1	0	1	1	4.5	4.5
1	S3ChatGPT40	35	2	3	2	2	0	0	2	6	17.5	17.5	17.5	1	1.5	1	0	0	1	0	1	1	3	3
1	S3ChatGPT41	40	2	3	2	2	0	0	2	6	20	20	20	1	1.5	1	0	0	1	0	1	1	3	3
1	S3ChatGPT42	49	2	6	3	3	0	0	2	8	24.5	16.3333	16.3333	1.5	2	1	0	0	1.5	0	0.6667	0.6667	2.6667	2.6667
1	S3ChatGPT43	42	2	3	2	2	0	0	2	4	21	21	21	1	1.5	1	0	0	1	0	1	1	2	2
1	S3ChatGPT44	42	2	3	2	2	0	0	2	4	21	21	21	1	1.5	1	0	0	1	0	1	1	2	2
1	S3ChatGPT45	47	2	4	3	2	1	1	3	6	23.5	23.5	15.6667	1.5	2	1.5	0.3333	0.5	1	0.5	1.5	1	3	2
1	S3ChatGPT46	36	2	4	2	2	0	0	1	3	18	18	18	1	2	1	0	0	1	0	0.5	0.5	1.5	1.5
1	S3ChatGPT47	54	2	6	3	3	0	0	2	9	27	18	18	1.5	2	1	0	0	1.5	0	0.6667	0.6667	3	3
1	S3ChatGPT48	51	2	5	2	2	0	0	1	7	25.5	25.5	25.5	1	2.5	1	0	0	1	0	0.5	0.5	3.5	3.5
1	S3ChatGPT49	46	2	4	2	2	0	0	2	7	23	23	23	1	2	1	0	0	1	0	1	1	3.5	3.5
1	S3ChatGPT5	55	2	6	4	3	1	1	2	9	27.5	18.3333	13.75	2	2	1.3333	0.25	0.3333	1.5	0.3333	0.6667	0.5	3	2.25
1	S3ChatGPT50	38	2	3	2	2	0	0	1	3	19	19	19	1	1.5	1	0	0	1	0	0.5	0.5	1.5	1.5
1	S3ChatGPT51	39	2	3	2	2	0	0	2	6	19.5	19.5	19.5	1	1.5	1	0	0	1	0	1	1	3	3
1	S3ChatGPT52	53	3	4	3	3	0	0	3	7	17.6667	17.6667	17.6667	1	1.3333	1	0	0	1	0	1	1	2.3333	2.3333
1	S3ChatGPT53	46	2	6	4	3	1	2	1	8	23	15.3333	11.5	2	2	1.3333	0.25	0.3333	1.5	0.6667	0.3333	0.25	2.6667	2
1	S3ChatGPT54	43	2	6	3	3	0	0	1	5	21.5	14.3333	14.3333	1.5	2	1	0	0	1.5	0	0.3333	0.3333	1.6667	1.6667
1	S3ChatGPT55	41	2	3	2	2	0	0	1	6	20.5	20.5	20.5	1	1.5	1	0	0	1	0	0.5	0.5	3	3
1	S3ChatGPT56	40	2	2	2	2	0	0	1	6	20	20	20	1	1	1	0	0	1	0	0.5	0.5	3	3
1	S3ChatGPT57	45	2	5	2	2	0	0	2	9	22.5	22.5	22.5	1	2.5	1	0	0	1	0	1	1	4.5	4.5
1	S3ChatGPT58	50	2	4	3	2	1	1	2	4	25	25	16.6667	1.5	2	1.5	0.3333	0.5	1	0.5	1	0.6667	2	1.3333
1	S3ChatGPT59	40	2	5	2	2	0	0	1	6	20	20	20	1	2.5	1	0	0	1	0	0.5	0.5	3	3
1	S3ChatGPT6	24	1	2	1	1	0	0	1	1	24	24	24	1	2	1	0	0	1	0	1	1	1	1
1	S3ChatGPT60	40	2	6	2	2	0	0	2	5	20	20	20	1	3	1	0	0	1	0	1	1	2.5	2.5
1	S3ChatGPT61	45	2	4	2	2	0	0	2	6	22.5	22.5	22.5	1	2	1	0	0	1	0	1	1	3	3
1	S3ChatGPT62	51	2	5	3	2	1	1	2	7	25.5	25.5	17	1.5	2.5	1.5	0.3333	0.5	1	0.5	1	0.6667	3.5	2.3333
1	S3ChatGPT63	63	3	4	3	3	0	0	3	9	21	21	21	1	1.3333	1	0	0	1	0	1	1	3	3
1	S3ChatGPT64	50	2	5	2	2	0	0	2	7	25	25	25	1	2.5	1	0	0	1	0	1	1	3.5	3.5
1	S3ChatGPT65	36	2	7	3	3	1	1	1	4	18	12	12	1.5	2.3333	1	0.3333	0.3333	1.5	0.3333	0.3333	0.3333	1.3333	1.3333
1	S3ChatGPT66	44	2	3	2	2	0	0	2	7	22	22	22	1	1.5	1	0	0	1	0	1	1	3.5	3.5
1	S3ChatGPT67	38	2	3	2	2	0	0	2	4	19	19	19	1	1.5	1	0	0	1	0	1	1	2	2
1	S3ChatGPT68	39	2	3	2	2	0	0	2	4	19.5	19.5	19.5	1	1.5	1	0	0	1	0	1	1	2	2
1	S3ChatGPT69	44	2	6	3	2	1	1	2	8	22	22	14.6667	1.5	3	1.5	0.3333	0.5	1	0.5	1	0.6667	4	2.6667
1	S3ChatGPT7	35	2	4	2	2	0	0	1	3	17.5	17.5	17.5	1	2	1	0	0	1	0	0.5	0.5	1.5	1.5
1	S3ChatGPT70	45	2	5	3	2	1	1	2	8	22.5	22.5	15	1.5	2.5	1.5	0.3333	0.5	1	0.5	1	0.6667	4	2.6667
1	S3ChatGPT71	46	2	3	3	2	1	1	1	3	23	23	15.3333	1.5	1.5	1.5	0.3333	0.5	1	0.5	0.5	0.3333	1.5	1
1	S3ChatGPT72	38	2	4	3	3	0	0	2	3	19	12.6667	12.6667	1.5	1.3333	1	0	0	1.5	0	0.6667	0.6667	1	1
1	S3ChatGPT73	48	2	5	2	2	0	0	3	7	24	24	24	1	2.5	1	0	0	1	0	1.5	1.5	3.5	3.5
1	S3ChatGPT8	32	1	3	1	1	0	0	2	4	32	32	32	1	3	1	0	0	1	0	2	2	4	4
1	S3ChatGPT9	42	2	5	2	2	0	0	1	8	21	21	21	1	2.5	1	0	0	1	0	0.5	0.5	4	4
2	5	34	1	8	4	2	2	2	0	5	34	17	8.5	4	4	2	0.5	1	2	1	0	0	2.5	1.25
2	6	35	1	4	4	2	2	2	1	5	35	17.5	8.75	4	2	2	0.5	1	2	1	0.5	0.25	2.5	1.25
2	7	29	1	4	2	2	0	0	0	3	29	14.5	14.5	2	2	1	0	0	2	0	0	0	1.5	1.5
2	8	25	1	6	4	1	3	1	0	4	25	25	6.25	4	6	4	0.75	3	1	1	0	0	4	1
2	10	50	2	7	4	2	1	1	1	8	25	25	12.5	2	3.5	2	0.25	0.5	1	0.5	0.5	0.25	4	2
2	11	28	1	8	6	2	2	2	0	1	28	14	4.6667	6	4	3	0.3333	1	2	1	0	0	0.5	0.1667
2	13	18	1	4	1	1	0	0	0	4	18	18	18	1	4	1	0	0	1	0	0	0	4	4
2	14	43	1	5	5	1	4	1	1	8	43	43	8.6	5	5	5	0.8	4	1	1	1	0.2	8	1.6
2	16	16	1	3	1	1	0	0	0	2	16	16	16	1	3	1	0	0	1	0	0	0	2	2
2	17	55	2	10	8	2	4	2	1	8	27.5	27.5	6.875	4	5	4	0.5	2	1	1	0.5	0.125	4	1
2	18	85	3	13	9	2	4	1	2	12	28.3333	42.5	9.4444	3	6.5	4.5	0.4444	2	0.6667	0.5	1	0.2222	6	1.3333
2	19	16	1	3	1	1	0	0	0	3	16	16	16	1	3	1	0	0	1	0	0	0	3	3
2	20	18	1	3	2	1	1	1	0	5	18	18	9	2	3	2	0.5	1	1	1	0	0	5	2.5
2	21	20	1	3	2	1	1	1	1	3	20	20	10	2	3	2	0.5	1	1	1	1	0.5	3	1.5
2	22	47	2	6	6	3	3	3	0	5	23.5	15.6667	7.8333	3	2	2	0.5	1	1.5	1	0	0	1.6667	0.8333
2	23	11	1	2	1	1	0	0	0	2	11	11	11	1	2	1	0	0	1	0	0	0	2	2
2	24	17	1	3	2	1	1	1	0	2	17	17	8.5	2	3	2	0.5	1	1	1	0	0	2	1
2	25	26	1	4	3	2	1	1	0	3	26	13	8.6667	3	2	1.5	0.3333	0.5	2	0.5	0	0	1.5	1
2	26	34	1	7	4	1	3	1	1	3	34	34	8.5	4	7	4	0.75	3	1	1	1	0.25	3	0.75
2	27	24	1	5	4	2	2	2	0	3	24	12	6	4	2.5	2	0.5	1	2	1	0	0	1.5	0.75
2	28	29	1	5	5	2	3	2	1	3	29	14.5	5.8	5	2.5	2.5	0.6	1.5	2	1	0.5	0.2	1.5	0.6
2	29	59	2	10	5	3	2	3	1	10	29.5	19.6667	11.8	2.5	3.3333	1.6667	0.4	0.6667	1.5	1	0.3333	0.2	3.3333	2
2	30	24	1	5	2	2	0	0	0	2	24	12	12	2	2.5	1	0	0	2	0	0	0	1	1
2	31	7	1	1	1	1	0	0	0	0	7	7	7	1	1	1	0	0	1	0	0	0	0	0
2	33	52	1	10	5	2	3	2	1	6	52	26	10.4	5	5	2.5	0.6	1.5	2	1	0.5	0.2	3	1.2
2	34	17	1	2	2	1	1	1	0	0	17	17	8.5	2	2	2	0.5	1	1	1	0	0	0	0
2	35	59	2	8	4	3	1	2	1	8	29.5	19.6667	14.75	2	2.6667	1.3333	0.25	0.3333	1.5	0.6667	0.3333	0.25	2.6667	2
2	38	51	2	8	3	1	2	0	2	6	25.5	51	17	1.5	8	3	0.6667	2	0.5	0	2	0.6667	6	2
2	39	37	2	6	5	3	2	3	0	7	18.5	12.3333	7.4	2.5	2	1.6667	0.4	0.6667	1.5	1	0	0	2.3333	1.4
2	41	44	1	5	5	1	4	1	0	7	44	44	8.8	5	5	5	0.8	4	1	1	0	0	7	1.4
2	42	27	2	5	2	2	1	1	0	4	13.5	13.5	13.5	1	2.5	1	0.5	0.5	1	0.5	0	0	2	2
2	43	30	1	7	5	2	3	2	0	3	30	15	6	5	3.5	2.5	0.6	1.5	2	1	0	0	1.5	0.6
2	44	53	2	9	4	2	2	2	2	2	26.5	26.5	13.25	2	4.5	2	0.5	1	1	1	1	0.5	1	0.5
2	46	17	1	3	3	1	2	1	0	3	17	17	5.6667	3	3	3	0.6667	2	1	1	0	0	3	1
2	47	38	1	6	4	1	2	1	0	3	38	38	9.5	4	6	4	0.5	2	1	1	0	0	3	0.75
2	48	74	4	10	8	4	4	3	0	6	18.5	18.5	9.25	2	2.5	2	0.5	1	1	0.75	0	0	1.5	0.75
2	49	13	1	2	2	1	1	1	0	1	13	13	6.5	2	2	2	0.5	1	1	1	0	0	1	0.5
2	50	56	2	8	4	3	2	2	1	7	28	18.6667	14	2	2.6667	1.3333	0.5	0.6667	1.5	0.6667	0.3333	0.25	2.3333	1.75
2	51	58	2	8	5	3	2	1	3	4	29	19.3333	11.6	2.5	2.6667	1.6667	0.4	0.6667	1.5	0.3333	1	0.6	1.3333	0.8
2	54	107	3	20	13	4	6	3	0	11	35.6667	26.75	8.2308	4.3333	5	3.25	0.4615	1.5	1.3333	0.75	0	0	2.75	0.8462
2	1	21	1	3	3	2	1	2	0	2	21	10.5	7	3	1.5	1.5	0.3333	0.5	2	1	0	0	1	0.6667
2	55	42	1	5	4	2	2	2	0	5	42	21	10.5	4	2.5	2	0.5	1	2	1	0	0	2.5	1.25
2	56	30	1	3	1	1	0	0	2	3	30	30	30	1	3	1	0	0	1	0	2	2	3	3
2	57	8	1	1	1	1	0	0	0	0	8	8	8	1	1	1	0	0	1	0	0	0	0	0
2	59	35	1	6	3	2	1	2	0	4	35	17.5	11.6667	3	3	1.5	0.3333	0.5	2	1	0	0	2	1.3333
2	60	51	2	7	4	3	1	1	1	8	25.5	17	12.75	2	2.3333	1.3333	0.25	0.3333	1.5	0.3333	0.3333	0.25	2.6667	2
2	62	63	2	11	8	4	4	2	2	7	31.5	15.75	7.875	4	2.75	2	0.5	1	2	0.5	0.5	0.25	1.75	0.875
2	63	68	3	14	9	5	4	4	0	8	22.6667	13.6	7.5556	3	2.8	1.8	0.4444	0.8	1.6667	0.8	0	0	1.6	0.8889
2	64	44	1	7	4	1	3	1	1	5	44	44	11	4	7	4	0.75	3	1	1	1	0.25	5	1.25
2	2	25	1	3	3	1	2	1	0	2	25	25	8.3333	3	3	3	0.6667	2	1	1	0	0	2	0.6667
2	67	67	2	12	9	2	7	2	2	7	33.5	33.5	7.4444	4.5	6	4.5	0.7778	3.5	1	1	1	0.2222	3.5	0.7778
2	68	42	2	7	5	3	2	2	0	3	21	14	8.4	2.5	2.3333	1.6667	0.4	0.6667	1.5	0.6667	0	0	1	0.6
2	69	58	1	11	7	2	3	2	0	9	58	29	8.2857	7	5.5	3.5	0.4286	1.5	2	1	0	0	4.5	1.2857
2	70	40	1	9	6	1	3	1	1	4	40	40	6.6667	6	9	6	0.5	3	1	1	1	0.1667	4	0.6667
2	71	62	2	7	7	4	3	4	1	7	31	15.5	8.8571	3.5	1.75	1.75	0.4286	0.75	2	1	0.25	0.1429	1.75	1
2	72	35	1	5	3	1	2	1	3	5	35	35	11.6667	3	5	3	0.6667	2	1	1	3	1	5	1.6667
2	73	19	1	2	2	1	1	1	0	1	19	19	9.5	2	2	2	0.5	1	1	1	0	0	1	0.5
2	4	9	1	2	1	1	0	0	0	0	9	9	9	1	2	1	0	0	1	0	0	0	0	0
