# Supplementary material for: A comparative analysis of syntactic complexity in argumentative essays from rhetorical perspective: ChatGPT vs. English native speakers
Source: PLoS One. 2025 Aug 1;20(8):e0329410. doi: 10.1371/journal.pone.0329410 (PMC12316247; doi:10.1371/journal.pone.0329410)
Supplement: S1 File — (ZIP) [file pone.0329410.s001.zip › Supporting Information/Table/Table 4 S2.xlsx]

## Sheet: Sheet1
Group	File	W	S	VP	C	T	DC	CT	CP	CN	MLS	MLT	MLC	C/S	VP/T	C/T	DC/C	DC/T	T/S	CT/T	CP/T	CP/C	CN/T	CN/C
1	S2ChatGPT1	190	11	20	13	11	2	2	9	27	17.2727	17.2727	14.6154	1.1818	1.8182	1.1818	0.1538	0.1818	1	0.1818	0.8182	0.6923	2.4545	2.0769
1	S2ChatGPT10	192	11	21	15	11	4	4	10	32	17.4545	17.4545	12.8	1.3636	1.9091	1.3636	0.2667	0.3636	1	0.3636	0.9091	0.6667	2.9091	2.1333
1	S2ChatGPT11	206	12	24	15	13	2	2	9	26	17.1667	15.8462	13.7333	1.25	1.8462	1.1538	0.1333	0.1538	1.0833	0.1538	0.6923	0.6	2	1.7333
1	S2ChatGPT12	190	10	26	19	10	9	7	6	25	19	19	10	1.9	2.6	1.9	0.4737	0.9	1	0.7	0.6	0.3158	2.5	1.3158
1	S2ChatGPT13	199	12	24	18	13	5	4	12	28	16.5833	15.3077	11.0556	1.5	1.8462	1.3846	0.2778	0.3846	1.0833	0.3077	0.9231	0.6667	2.1538	1.5556
1	S2ChatGPT14	208	11	26	15	11	4	3	7	33	18.9091	18.9091	13.8667	1.3636	2.3636	1.3636	0.2667	0.3636	1	0.2727	0.6364	0.4667	3	2.2
1	S2ChatGPT15	192	11	22	16	12	4	4	6	25	17.4545	16	12	1.4545	1.8333	1.3333	0.25	0.3333	1.0909	0.3333	0.5	0.375	2.0833	1.5625
1	S2ChatGPT16	180	10	23	15	10	5	5	8	27	18	18	12	1.5	2.3	1.5	0.3333	0.5	1	0.5	0.8	0.5333	2.7	1.8
1	S2ChatGPT17	197	11	23	16	13	3	2	6	26	17.9091	15.1538	12.3125	1.4545	1.7692	1.2308	0.1875	0.2308	1.1818	0.1538	0.4615	0.375	2	1.625
1	S2ChatGPT18	207	11	29	18	12	6	5	8	28	18.8182	17.25	11.5	1.6364	2.4167	1.5	0.3333	0.5	1.0909	0.4167	0.6667	0.4444	2.3333	1.5556
1	S2ChatGPT19	212	11	28	17	11	6	6	6	28	19.2727	19.2727	12.4706	1.5455	2.5455	1.5455	0.3529	0.5455	1	0.5455	0.5455	0.3529	2.5455	1.6471
1	S2ChatGPT2	193	10	23	15	10	5	3	7	32	19.3	19.3	12.8667	1.5	2.3	1.5	0.3333	0.5	1	0.3	0.7	0.4667	3.2	2.1333
1	S2ChatGPT20	165	10	24	15	11	4	3	4	24	16.5	15	11	1.5	2.1818	1.3636	0.2667	0.3636	1.1	0.2727	0.3636	0.2667	2.1818	1.6
1	S2ChatGPT21	189	11	24	18	13	5	4	6	33	17.1818	14.5385	10.5	1.6364	1.8462	1.3846	0.2778	0.3846	1.1818	0.3077	0.4615	0.3333	2.5385	1.8333
1	S2ChatGPT22	214	13	25	15	13	2	2	9	30	16.4615	16.4615	14.2667	1.1538	1.9231	1.1538	0.1333	0.1538	1	0.1538	0.6923	0.6	2.3077	2
1	S2ChatGPT23	202	11	22	15	12	3	2	3	33	18.3636	16.8333	13.4667	1.3636	1.8333	1.25	0.2	0.25	1.0909	0.1667	0.25	0.2	2.75	2.2
1	S2ChatGPT24	204	10	23	16	11	5	5	8	31	20.4	18.5455	12.75	1.6	2.0909	1.4545	0.3125	0.4545	1.1	0.4545	0.7273	0.5	2.8182	1.9375
1	S2ChatGPT25	181	10	26	16	10	6	4	4	24	18.1	18.1	11.3125	1.6	2.6	1.6	0.375	0.6	1	0.4	0.4	0.25	2.4	1.5
1	S2ChatGPT26	174	11	23	16	11	5	4	6	27	15.8182	15.8182	10.875	1.4545	2.0909	1.4545	0.3125	0.4545	1	0.3636	0.5455	0.375	2.4545	1.6875
1	S2ChatGPT27	163	11	21	13	11	2	2	5	23	14.8182	14.8182	12.5385	1.1818	1.9091	1.1818	0.1538	0.1818	1	0.1818	0.4545	0.3846	2.0909	1.7692
1	S2ChatGPT28	204	12	26	19	13	6	5	6	27	17	15.6923	10.7368	1.5833	2	1.4615	0.3158	0.4615	1.0833	0.3846	0.4615	0.3158	2.0769	1.4211
1	S2ChatGPT29	211	11	25	18	12	6	4	6	33	19.1818	17.5833	11.7222	1.6364	2.0833	1.5	0.3333	0.5	1.0909	0.3333	0.5	0.3333	2.75	1.8333
1	S2ChatGPT3	214	11	28	15	11	4	3	7	32	19.4545	19.4545	14.2667	1.3636	2.5455	1.3636	0.2667	0.3636	1	0.2727	0.6364	0.4667	2.9091	2.1333
1	S2ChatGPT30	226	13	28	19	14	5	5	4	28	17.3846	16.1429	11.8947	1.4615	2	1.3571	0.2632	0.3571	1.0769	0.3571	0.2857	0.2105	2	1.4737
1	S2ChatGPT31	162	10	22	12	10	3	3	7	19	16.2	16.2	13.5	1.2	2.2	1.2	0.25	0.3	1	0.3	0.7	0.5833	1.9	1.5833
1	S2ChatGPT32	187	11	25	16	11	5	5	6	27	17	17	11.6875	1.4545	2.2727	1.4545	0.3125	0.4545	1	0.4545	0.5455	0.375	2.4545	1.6875
1	S2ChatGPT33	141	9	19	13	10	3	3	4	21	15.6667	14.1	10.8462	1.4444	1.9	1.3	0.2308	0.3	1.1111	0.3	0.4	0.3077	2.1	1.6154
1	S2ChatGPT34	142	7	17	8	7	2	1	6	16	20.2857	20.2857	17.75	1.1429	2.4286	1.1429	0.25	0.2857	1	0.1429	0.8571	0.75	2.2857	2
1	S2ChatGPT35	190	10	24	16	11	4	4	7	23	19	17.2727	11.875	1.6	2.1818	1.4545	0.25	0.3636	1.1	0.3636	0.6364	0.4375	2.0909	1.4375
1	S2ChatGPT36	170	11	22	13	11	2	2	7	18	15.4545	15.4545	13.0769	1.1818	2	1.1818	0.1538	0.1818	1	0.1818	0.6364	0.5385	1.6364	1.3846
1	S2ChatGPT37	174	11	24	15	12	3	4	6	21	15.8182	14.5	11.6	1.3636	2	1.25	0.2	0.25	1.0909	0.3333	0.5	0.4	1.75	1.4
1	S2ChatGPT38	180	9	24	16	9	7	6	7	25	20	20	11.25	1.7778	2.6667	1.7778	0.4375	0.7778	1	0.6667	0.7778	0.4375	2.7778	1.5625
1	S2ChatGPT39	158	8	14	11	8	3	2	8	26	19.75	19.75	14.3636	1.375	1.75	1.375	0.2727	0.375	1	0.25	1	0.7273	3.25	2.3636
1	S2ChatGPT4	217	11	26	16	11	5	5	6	33	19.7273	19.7273	13.5625	1.4545	2.3636	1.4545	0.3125	0.4545	1	0.4545	0.5455	0.375	3	2.0625
1	S2ChatGPT40	186	10	18	13	10	3	3	6	31	18.6	18.6	14.3077	1.3	1.8	1.3	0.2308	0.3	1	0.3	0.6	0.4615	3.1	2.3846
1	S2ChatGPT41	189	10	20	15	10	5	4	5	34	18.9	18.9	12.6	1.5	2	1.5	0.3333	0.5	1	0.4	0.5	0.3333	3.4	2.2667
1	S2ChatGPT42	188	11	23	18	11	7	5	8	26	17.0909	17.0909	10.4444	1.6364	2.0909	1.6364	0.3889	0.6364	1	0.4545	0.7273	0.4444	2.3636	1.4444
1	S2ChatGPT43	163	10	22	15	10	5	4	8	26	16.3	16.3	10.8667	1.5	2.2	1.5	0.3333	0.5	1	0.4	0.8	0.5333	2.6	1.7333
1	S2ChatGPT44	196	11	25	17	11	6	5	6	29	17.8182	17.8182	11.5294	1.5455	2.2727	1.5455	0.3529	0.5455	1	0.4545	0.5455	0.3529	2.6364	1.7059
1	S2ChatGPT45	191	13	28	17	13	4	4	6	33	14.6923	14.6923	11.2353	1.3077	2.1538	1.3077	0.2353	0.3077	1	0.3077	0.4615	0.3529	2.5385	1.9412
1	S2ChatGPT46	206	10	24	15	10	5	4	6	27	20.6	20.6	13.7333	1.5	2.4	1.5	0.3333	0.5	1	0.4	0.6	0.4	2.7	1.8
1	S2ChatGPT47	203	12	24	14	12	2	2	10	26	16.9167	16.9167	14.5	1.1667	2	1.1667	0.1429	0.1667	1	0.1667	0.8333	0.7143	2.1667	1.8571
1	S2ChatGPT48	194	11	25	16	13	3	3	5	28	17.6364	14.9231	12.125	1.4545	1.9231	1.2308	0.1875	0.2308	1.1818	0.2308	0.3846	0.3125	2.1538	1.75
1	S2ChatGPT49	174	10	19	15	10	5	4	9	20	17.4	17.4	11.6	1.5	1.9	1.5	0.3333	0.5	1	0.4	0.9	0.6	2	1.3333
1	S2ChatGPT5	211	12	24	17	12	5	3	7	31	17.5833	17.5833	12.4118	1.4167	2	1.4167	0.2941	0.4167	1	0.25	0.5833	0.4118	2.5833	1.8235
1	S2ChatGPT50	151	8	17	12	9	3	3	6	23	18.875	16.7778	12.5833	1.5	1.8889	1.3333	0.25	0.3333	1.125	0.3333	0.6667	0.5	2.5556	1.9167
1	S2ChatGPT51	205	10	24	21	10	11	7	7	26	20.5	20.5	9.7619	2.1	2.4	2.1	0.5238	1.1	1	0.7	0.7	0.3333	2.6	1.2381
1	S2ChatGPT52	160	9	21	15	9	6	5	5	26	17.7778	17.7778	10.6667	1.6667	2.3333	1.6667	0.4	0.6667	1	0.5556	0.5556	0.3333	2.8889	1.7333
1	S2ChatGPT53	180	8	21	15	11	4	5	3	28	22.5	16.3636	12	1.875	1.9091	1.3636	0.2667	0.3636	1.375	0.4545	0.2727	0.2	2.5455	1.8667
1	S2ChatGPT54	180	9	17	12	9	3	3	6	29	20	20	15	1.3333	1.8889	1.3333	0.25	0.3333	1	0.3333	0.6667	0.5	3.2222	2.4167
1	S2ChatGPT55	175	10	22	13	10	3	3	5	24	17.5	17.5	13.4615	1.3	2.2	1.3	0.2308	0.3	1	0.3	0.5	0.3846	2.4	1.8462
1	S2ChatGPT56	205	10	22	14	10	4	4	9	25	20.5	20.5	14.6429	1.4	2.2	1.4	0.2857	0.4	1	0.4	0.9	0.6429	2.5	1.7857
1	S2ChatGPT57	172	8	18	14	9	5	3	10	29	21.5	19.1111	12.2857	1.75	2	1.5556	0.3571	0.5556	1.125	0.3333	1.1111	0.7143	3.2222	2.0714
1	S2ChatGPT58	196	11	26	16	12	4	4	9	29	17.8182	16.3333	12.25	1.4545	2.1667	1.3333	0.25	0.3333	1.0909	0.3333	0.75	0.5625	2.4167	1.8125
1	S2ChatGPT59	203	13	24	18	14	4	4	7	29	15.6154	14.5	11.2778	1.3846	1.7143	1.2857	0.2222	0.2857	1.0769	0.2857	0.5	0.3889	2.0714	1.6111
1	S2ChatGPT6	174	10	26	16	11	5	4	7	26	17.4	15.8182	10.875	1.6	2.3636	1.4545	0.3125	0.4545	1.1	0.3636	0.6364	0.4375	2.3636	1.625
1	S2ChatGPT60	188	11	26	15	11	4	4	4	30	17.0909	17.0909	12.5333	1.3636	2.3636	1.3636	0.2667	0.3636	1	0.3636	0.3636	0.2667	2.7273	2
1	S2ChatGPT61	175	10	20	12	10	2	2	7	23	17.5	17.5	14.5833	1.2	2	1.2	0.1667	0.2	1	0.2	0.7	0.5833	2.3	1.9167
1	S2ChatGPT62	208	11	23	18	11	7	6	6	29	18.9091	18.9091	11.5556	1.6364	2.0909	1.6364	0.3889	0.6364	1	0.5455	0.5455	0.3333	2.6364	1.6111
1	S2ChatGPT63	209	11	27	16	12	4	3	6	36	19	17.4167	13.0625	1.4545	2.25	1.3333	0.25	0.3333	1.0909	0.25	0.5	0.375	3	2.25
1	S2ChatGPT64	167	9	21	14	9	5	3	8	24	18.5556	18.5556	11.9286	1.5556	2.3333	1.5556	0.3571	0.5556	1	0.3333	0.8889	0.5714	2.6667	1.7143
1	S2ChatGPT65	127	7	21	12	7	5	5	4	20	18.1429	18.1429	10.5833	1.7143	3	1.7143	0.4167	0.7143	1	0.7143	0.5714	0.3333	2.8571	1.6667
1	S2ChatGPT66	194	11	26	15	11	4	4	5	27	17.6364	17.6364	12.9333	1.3636	2.3636	1.3636	0.2667	0.3636	1	0.3636	0.4545	0.3333	2.4545	1.8
1	S2ChatGPT67	208	12	30	20	12	8	6	7	22	17.3333	17.3333	10.4	1.6667	2.5	1.6667	0.4	0.6667	1	0.5	0.5833	0.35	1.8333	1.1
1	S2ChatGPT68	231	15	26	19	15	4	3	9	32	15.4	15.4	12.1579	1.2667	1.7333	1.2667	0.2105	0.2667	1	0.2	0.6	0.4737	2.1333	1.6842
1	S2ChatGPT69	229	13	29	21	13	8	7	11	28	17.6154	17.6154	10.9048	1.6154	2.2308	1.6154	0.381	0.6154	1	0.5385	0.8462	0.5238	2.1538	1.3333
1	S2ChatGPT7	229	11	25	19	11	8	7	7	35	20.8182	20.8182	12.0526	1.7273	2.2727	1.7273	0.4211	0.7273	1	0.6364	0.6364	0.3684	3.1818	1.8421
1	S2ChatGPT70	195	10	21	15	11	4	2	7	32	19.5	17.7273	13	1.5	1.9091	1.3636	0.2667	0.3636	1.1	0.1818	0.6364	0.4667	2.9091	2.1333
1	S2ChatGPT71	211	10	28	19	11	8	7	7	32	21.1	19.1818	11.1053	1.9	2.5455	1.7273	0.4211	0.7273	1.1	0.6364	0.6364	0.3684	2.9091	1.6842
1	S2ChatGPT72	214	10	23	16	10	6	6	6	32	21.4	21.4	13.375	1.6	2.3	1.6	0.375	0.6	1	0.6	0.6	0.375	3.2	2
1	S2ChatGPT73	175	9	21	14	10	4	3	4	30	19.4444	17.5	12.5	1.5556	2.1	1.4	0.2857	0.4	1.1111	0.3	0.4	0.2857	3	2.1429
1	S2ChatGPT8	193	9	22	16	10	6	4	8	30	21.4444	19.3	12.0625	1.7778	2.2	1.6	0.375	0.6	1.1111	0.4	0.8	0.5	3	1.875
1	S2ChatGPT9	188	10	20	15	10	5	3	8	29	18.8	18.8	12.5333	1.5	2	1.5	0.3333	0.5	1	0.3	0.8	0.5333	2.9	1.9333
2	5	171	8	28	21	13	7	7	4	15	21.375	13.1538	8.1429	2.625	2.1538	1.6154	0.3333	0.5385	1.625	0.5385	0.3077	0.1905	1.1538	0.7143
2	6	186	9	31	26	11	15	10	3	17	20.6667	16.9091	7.1538	2.8889	2.8182	2.3636	0.5769	1.3636	1.2222	0.9091	0.2727	0.1154	1.5455	0.6538
2	7	160	4	25	19	7	12	7	5	19	40	22.8571	8.4211	4.75	3.5714	2.7143	0.6316	1.7143	1.75	1	0.7143	0.2632	2.7143	1
2	8	166	7	27	21	10	11	7	1	18	23.7143	16.6	7.9048	3	2.7	2.1	0.5238	1.1	1.4286	0.7	0.1	0.0476	1.8	0.8571
2	9	198	8	30	28	13	12	9	2	22	24.75	15.2308	7.0714	3.5	2.3077	2.1538	0.4286	0.9231	1.625	0.6923	0.1538	0.0714	1.6923	0.7857
2	10	140	5	21	18	9	9	7	1	14	28	15.5556	7.7778	3.6	2.3333	2	0.5	1	1.8	0.7778	0.1111	0.0556	1.5556	0.7778
2	11	68	3	15	10	5	5	5	0	6	22.6667	13.6	6.8	3.3333	3	2	0.5	1	1.6667	1	0	0	1.2	0.6
2	12	138	6	25	18	10	8	7	2	19	23	13.8	7.6667	3	2.5	1.8	0.4444	0.8	1.6667	0.7	0.2	0.1111	1.9	1.0556
2	13	196	8	31	21	10	8	5	1	22	24.5	19.6	9.3333	2.625	3.1	2.1	0.381	0.8	1.25	0.5	0.1	0.0476	2.2	1.0476
2	14	180	6	25	18	8	10	8	2	27	30	22.5	10	3	3.125	2.25	0.5556	1.25	1.3333	1	0.25	0.1111	3.375	1.5
2	15	208	9	27	21	9	10	5	5	23	23.1111	23.1111	9.9048	2.3333	3	2.3333	0.4762	1.1111	1	0.5556	0.5556	0.2381	2.5556	1.0952
2	16	157	6	22	17	8	8	5	2	12	26.1667	19.625	9.2353	2.8333	2.75	2.125	0.4706	1	1.3333	0.625	0.25	0.1176	1.5	0.7059
2	17	82	3	12	8	4	4	3	3	9	27.3333	20.5	10.25	2.6667	3	2	0.5	1	1.3333	0.75	0.75	0.375	2.25	1.125
2	18	129	7	23	20	8	10	5	2	11	18.4286	16.125	6.45	2.8571	2.875	2.5	0.5	1.25	1.1429	0.625	0.25	0.1	1.375	0.55
2	19	172	6	23	14	8	6	5	8	18	28.6667	21.5	12.2857	2.3333	2.875	1.75	0.4286	0.75	1.3333	0.625	1	0.5714	2.25	1.2857
2	20	132	5	24	15	5	8	4	5	12	26.4	26.4	8.8	3	4.8	3	0.5333	1.6	1	0.8	1	0.3333	2.4	0.8
2	21	203	7	35	26	9	16	7	1	25	29	22.5556	7.8077	3.7143	3.8889	2.8889	0.6154	1.7778	1.2857	0.7778	0.1111	0.0385	2.7778	0.9615
2	22	144	4	24	16	6	9	6	4	16	36	24	9	4	4	2.6667	0.5625	1.5	1.5	1	0.6667	0.25	2.6667	1
2	23	222	8	33	18	9	9	5	4	33	27.75	24.6667	12.3333	2.25	3.6667	2	0.5	1	1.125	0.5556	0.4444	0.2222	3.6667	1.8333
2	24	147	4	27	19	7	10	6	2	14	36.75	21	7.7368	4.75	3.8571	2.7143	0.5263	1.4286	1.75	0.8571	0.2857	0.1053	2	0.7368
2	25	188	7	27	22	8	14	7	5	25	26.8571	23.5	8.5455	3.1429	3.375	2.75	0.6364	1.75	1.1429	0.875	0.625	0.2273	3.125	1.1364
2	26	170	6	23	19	10	8	7	2	20	28.3333	17	8.9474	3.1667	2.3	1.9	0.4211	0.8	1.6667	0.7	0.2	0.1053	2	1.0526
2	27	189	6	35	30	9	19	7	2	20	31.5	21	6.3	5	3.8889	3.3333	0.6333	2.1111	1.5	0.7778	0.2222	0.0667	2.2222	0.6667
2	28	163	6	26	17	8	7	5	3	11	27.1667	20.375	9.5882	2.8333	3.25	2.125	0.4118	0.875	1.3333	0.625	0.375	0.1765	1.375	0.6471
2	29	116	4	24	18	8	9	6	2	9	29	14.5	6.4444	4.5	3	2.25	0.5	1.125	2	0.75	0.25	0.1111	1.125	0.5
2	30	162	6	22	19	11	8	10	6	18	27	14.7273	8.5263	3.1667	2	1.7273	0.4211	0.7273	1.8333	0.9091	0.5455	0.3158	1.6364	0.9474
2	31	189	8	23	20	11	8	7	5	26	23.625	17.1818	9.45	2.5	2.0909	1.8182	0.4	0.7273	1.375	0.6364	0.4545	0.25	2.3636	1.3
2	32	231	9	40	27	11	16	8	4	20	25.6667	21	8.5556	3	3.6364	2.4545	0.5926	1.4545	1.2222	0.7273	0.3636	0.1481	1.8182	0.7407
2	33	70	2	8	6	2	3	2	1	9	35	35	11.6667	3	4	3	0.5	1.5	1	1	0.5	0.1667	4.5	1.5
2	34	148	6	21	19	7	10	6	4	19	24.6667	21.1429	7.7895	3.1667	3	2.7143	0.5263	1.4286	1.1667	0.8571	0.5714	0.2105	2.7143	1
2	35	118	5	20	15	5	10	5	2	11	23.6	23.6	7.8667	3	4	3	0.6667	2	1	1	0.4	0.1333	2.2	0.7333
2	36	219	13	44	32	14	16	8	3	20	16.8462	15.6429	6.8438	2.4615	3.1429	2.2857	0.5	1.1429	1.0769	0.5714	0.2143	0.0938	1.4286	0.625
2	37	197	9	31	24	15	9	7	2	18	21.8889	13.1333	8.2083	2.6667	2.0667	1.6	0.375	0.6	1.6667	0.4667	0.1333	0.0833	1.2	0.75
2	38	155	7	24	15	9	6	6	3	14	22.1429	17.2222	10.3333	2.1429	2.6667	1.6667	0.4	0.6667	1.2857	0.6667	0.3333	0.2	1.5556	0.9333
2	39	145	5	28	17	7	10	6	0	14	29	20.7143	8.5294	3.4	4	2.4286	0.5882	1.4286	1.4	0.8571	0	0	2	0.8235
2	40	184	5	25	20	6	13	5	5	26	36.8	30.6667	9.2	4	4.1667	3.3333	0.65	2.1667	1.2	0.8333	0.8333	0.25	4.3333	1.3
2	41	95	2	13	9	4	6	4	3	9	47.5	23.75	10.5556	4.5	3.25	2.25	0.6667	1.5	2	1	0.75	0.3333	2.25	1
2	42	175	7	32	26	10	15	8	5	20	25	17.5	6.7308	3.7143	3.2	2.6	0.5769	1.5	1.4286	0.8	0.5	0.1923	2	0.7692
2	43	179	11	40	29	14	12	7	1	20	16.2727	12.7857	6.1724	2.6364	2.8571	2.0714	0.4138	0.8571	1.2727	0.5	0.0714	0.0345	1.4286	0.6897
2	44	151	6	22	19	9	10	7	4	12	25.1667	16.7778	7.9474	3.1667	2.4444	2.1111	0.5263	1.1111	1.5	0.7778	0.4444	0.2105	1.3333	0.6316
2	45	213	6	34	27	7	19	6	2	19	35.5	30.4286	7.8889	4.5	4.8571	3.8571	0.7037	2.7143	1.1667	0.8571	0.2857	0.0741	2.7143	0.7037
2	46	109	4	14	11	7	4	3	1	11	27.25	15.5714	9.9091	2.75	2	1.5714	0.3636	0.5714	1.75	0.4286	0.1429	0.0909	1.5714	1
2	47	151	3	27	19	5	9	5	1	12	50.3333	30.2	7.9474	6.3333	5.4	3.8	0.4737	1.8	1.6667	1	0.2	0.0526	2.4	0.6316
2	48	110	7	24	12	9	3	3	0	14	15.7143	12.2222	9.1667	1.7143	2.6667	1.3333	0.25	0.3333	1.2857	0.3333	0	0	1.5556	1.1667
2	49	140	4	24	14	5	5	4	1	10	35	28	10	3.5	4.8	2.8	0.3571	1	1.25	0.8	0.2	0.0714	2	0.7143
2	50	128	4	24	16	6	10	6	1	11	32	21.3333	8	4	4	2.6667	0.625	1.6667	1.5	1	0.1667	0.0625	1.8333	0.6875
2	51	122	3	16	14	4	9	4	0	14	40.6667	30.5	8.7143	4.6667	4	3.5	0.6429	2.25	1.3333	1	0	0	3.5	1
2	52	171	5	25	14	8	6	6	5	16	34.2	21.375	12.2143	2.8	3.125	1.75	0.4286	0.75	1.6	0.75	0.625	0.3571	2	1.1429
2	53	207	8	31	29	12	17	12	0	11	25.875	17.25	7.1379	3.625	2.5833	2.4167	0.5862	1.4167	1.5	1	0	0	0.9167	0.3793
2	54	64	2	11	7	3	4	3	0	5	32	21.3333	9.1429	3.5	3.6667	2.3333	0.5714	1.3333	1.5	1	0	0	1.6667	0.7143
2	1	171	5	24	18	7	11	4	3	20	34.2	24.4286	9.5	3.6	3.4286	2.5714	0.6111	1.5714	1.4	0.5714	0.4286	0.1667	2.8571	1.1111
2	55	146	4	22	15	4	9	4	0	11	36.5	36.5	9.7333	3.75	5.5	3.75	0.6	2.25	1	1	0	0	2.75	0.7333
2	56	144	4	27	17	7	10	7	2	13	36	20.5714	8.4706	4.25	3.8571	2.4286	0.5882	1.4286	1.75	1	0.2857	0.1176	1.8571	0.7647
2	57	175	5	27	20	8	12	8	3	23	35	21.875	8.75	4	3.375	2.5	0.6	1.5	1.6	1	0.375	0.15	2.875	1.15
2	58	194	5	30	18	7	8	7	4	19	38.8	27.7143	10.7778	3.6	4.2857	2.5714	0.4444	1.1429	1.4	1	0.5714	0.2222	2.7143	1.0556
2	59	95	3	15	11	5	6	3	2	12	31.6667	19	8.6364	3.6667	3	2.2	0.5455	1.2	1.6667	0.6	0.4	0.1818	2.4	1.0909
2	60	108	5	18	10	5	5	3	4	7	21.6	21.6	10.8	2	3.6	2	0.5	1	1	0.6	0.8	0.4	1.4	0.7
2	61	177	6	30	20	10	8	8	5	17	29.5	17.7	8.85	3.3333	3	2	0.4	0.8	1.6667	0.8	0.5	0.25	1.7	0.85
2	62	116	6	19	14	8	6	3	1	12	19.3333	14.5	8.2857	2.3333	2.375	1.75	0.4286	0.75	1.3333	0.375	0.125	0.0714	1.5	0.8571
2	63	54	2	12	9	4	4	4	0	5	27	13.5	6	4.5	3	2.25	0.4444	1	2	1	0	0	1.25	0.5556
2	64	147	7	19	14	11	3	4	4	13	21	13.3636	10.5	2	1.7273	1.2727	0.2143	0.2727	1.5714	0.3636	0.3636	0.2857	1.1818	0.9286
2	2	186	8	31	21	12	9	8	3	17	23.25	15.5	8.8571	2.625	2.5833	1.75	0.4286	0.75	1.5	0.6667	0.25	0.1429	1.4167	0.8095
2	65	168	7	28	21	12	9	6	4	16	24	14	8	3	2.3333	1.75	0.4286	0.75	1.7143	0.5	0.3333	0.1905	1.3333	0.7619
2	66	188	5	32	20	7	12	7	3	24	37.6	26.8571	9.4	4	4.5714	2.8571	0.6	1.7143	1.4	1	0.4286	0.15	3.4286	1.2
2	67	136	5	22	16	6	10	6	1	16	27.2	22.6667	8.5	3.2	3.6667	2.6667	0.625	1.6667	1.2	1	0.1667	0.0625	2.6667	1
2	68	153	5	24	18	7	9	6	3	15	30.6	21.8571	8.5	3.6	3.4286	2.5714	0.5	1.2857	1.4	0.8571	0.4286	0.1667	2.1429	0.8333
2	69	83	2	16	10	3	6	3	0	6	41.5	27.6667	8.3	5	5.3333	3.3333	0.6	2	1.5	1	0	0	2	0.6
2	70	158	4	24	18	6	12	6	2	20	39.5	26.3333	8.7778	4.5	4	3	0.6667	2	1.5	1	0.3333	0.1111	3.3333	1.1111
2	71	143	5	20	15	6	9	6	2	14	28.6	23.8333	9.5333	3	3.3333	2.5	0.6	1.5	1.2	1	0.3333	0.1333	2.3333	0.9333
2	72	141	4	20	15	7	8	6	2	15	35.25	20.1429	9.4	3.75	2.8571	2.1429	0.5333	1.1429	1.75	0.8571	0.2857	0.1333	2.1429	1
2	73	151	6	23	17	8	9	5	1	21	25.1667	18.875	8.8824	2.8333	2.875	2.125	0.5294	1.125	1.3333	0.625	0.125	0.0588	2.625	1.2353
2	3	159	6	26	18	8	6	6	3	18	26.5	19.875	8.8333	3	3.25	2.25	0.3333	0.75	1.3333	0.75	0.375	0.1667	2.25	1
2	4	139	6	19	19	9	10	8	1	22	23.1667	15.4444	7.3158	3.1667	2.1111	2.1111	0.5263	1.1111	1.5	0.8889	0.1111	0.0526	2.4444	1.1579
