# Supplementary material for: A comparative analysis of syntactic complexity in argumentative essays from rhetorical perspective: ChatGPT vs. English native speakers
Source: PLoS One. 2025 Aug 1;20(8):e0329410. doi: 10.1371/journal.pone.0329410 (PMC12316247; doi:10.1371/journal.pone.0329410)
Supplement: S1 File — (ZIP) [file pone.0329410.s001.zip › Supporting Information/Table/Table 4 S1.xlsx]

## Sheet: Sheet1
Group	File	W	S	VP	C	T	DC	CT	CP	CN	MLS	MLT	MLC	C/S	VP/T	C/T	DC/C	DC/T	T/S	CT/T	CP/T	CP/C	CN/T	CN/C
1	S1ChatGPT1	58	3	6	5	3	2	2	2	8	19.3333	19.3333	11.6	1.6667	2	1.6667	0.4	0.6667	1	0.6667	0.6667	0.4	2.6667	1.6
1	S1ChatGPT10	41	2	3	2	2	0	0	1	5	20.5	20.5	20.5	1	1.5	1	0	0	1	0	0.5	0.5	2.5	2.5
1	S1ChatGPT11	39	2	3	2	2	0	0	1	9	19.5	19.5	19.5	1	1.5	1	0	0	1	0	0.5	0.5	4.5	4.5
1	S1ChatGPT12	41	3	5	4	3	1	1	0	8	13.6667	13.6667	10.25	1.3333	1.6667	1.3333	0.25	0.3333	1	0.3333	0	0	2.6667	2
1	S1ChatGPT13	40	2	3	3	2	1	1	1	7	20	20	13.3333	1.5	1.5	1.5	0.3333	0.5	1	0.5	0.5	0.3333	3.5	2.3333
1	S1ChatGPT14	39	2	3	2	2	0	0	1	6	19.5	19.5	19.5	1	1.5	1	0	0	1	0	0.5	0.5	3	3
1	S1ChatGPT15	46	3	5	4	3	1	1	1	7	15.3333	15.3333	11.5	1.3333	1.6667	1.3333	0.25	0.3333	1	0.3333	0.3333	0.25	2.3333	1.75
1	S1ChatGPT16	32	2	3	3	2	1	1	0	5	16	16	10.6667	1.5	1.5	1.5	0.3333	0.5	1	0.5	0	0	2.5	1.6667
1	S1ChatGPT17	47	3	3	3	3	0	0	2	7	15.6667	15.6667	15.6667	1	1	1	0	0	1	0	0.6667	0.6667	2.3333	2.3333
1	S1ChatGPT18	24	1	1	1	1	0	0	1	4	24	24	24	1	1	1	0	0	1	0	1	1	4	4
1	S1ChatGPT19	40	2	3	3	2	1	1	1	6	20	20	13.3333	1.5	1.5	1.5	0.3333	0.5	1	0.5	0.5	0.3333	3	2
1	S1ChatGPT2	34	2	5	4	2	2	2	0	5	17	17	8.5	2	2.5	2	0.5	1	1	1	0	0	2.5	1.25
1	S1ChatGPT20	55	3	6	5	3	2	2	0	9	18.3333	18.3333	11	1.6667	2	1.6667	0.4	0.6667	1	0.6667	0	0	3	1.8
1	S1ChatGPT21	25	1	1	1	1	0	0	1	3	25	25	25	1	1	1	0	0	1	0	1	1	3	3
1	S1ChatGPT22	35	1	2	2	1	1	1	2	6	35	35	17.5	2	2	2	0.5	1	1	1	2	1	6	3
1	S1ChatGPT23	38	1	2	1	1	0	0	1	4	38	38	38	1	2	1	0	0	1	0	1	1	4	4
1	S1ChatGPT24	44	2	6	5	2	3	1	1	6	22	22	8.8	2.5	3	2.5	0.6	1.5	1	0.5	0.5	0.2	3	1.2
1	S1ChatGPT25	62	3	5	5	4	1	2	2	9	20.6667	15.5	12.4	1.6667	1.25	1.25	0.2	0.25	1.3333	0.5	0.5	0.4	2.25	1.8
1	S1ChatGPT26	27	2	2	2	2	0	0	1	4	13.5	13.5	13.5	1	1	1	0	0	1	0	0.5	0.5	2	2
1	S1ChatGPT27	33	2	2	2	2	0	0	2	5	16.5	16.5	16.5	1	1	1	0	0	1	0	1	1	2.5	2.5
1	S1ChatGPT28	35	2	6	4	2	2	2	2	5	17.5	17.5	8.75	2	3	2	0.5	1	1	1	1	0.5	2.5	1.25
1	S1ChatGPT29	40	2	2	2	2	0	0	1	6	20	20	20	1	1	1	0	0	1	0	0.5	0.5	3	3
1	S1ChatGPT3	46	2	5	4	3	1	2	1	7	23	15.3333	11.5	2	1.6667	1.3333	0.25	0.3333	1.5	0.6667	0.3333	0.25	2.3333	1.75
1	S1ChatGPT30	46	2	7	4	3	1	2	2	5	23	15.3333	11.5	2	2.3333	1.3333	0.25	0.3333	1.5	0.6667	0.6667	0.5	1.6667	1.25
1	S1ChatGPT31	48	2	3	2	2	0	0	1	8	24	24	24	1	1.5	1	0	0	1	0	0.5	0.5	4	4
1	S1ChatGPT32	45	2	4	4	3	1	2	1	4	22.5	15	11.25	2	1.3333	1.3333	0.25	0.3333	1.5	0.6667	0.3333	0.25	1.3333	1
1	S1ChatGPT33	40	2	3	2	2	0	0	2	6	20	20	20	1	1.5	1	0	0	1	0	1	1	3	3
1	S1ChatGPT34	65	3	5	4	4	0	0	2	8	21.6667	16.25	16.25	1.3333	1.25	1	0	0	1.3333	0	0.5	0.5	2	2
1	S1ChatGPT35	50	3	6	4	4	0	0	1	6	16.6667	12.5	12.5	1.3333	1.5	1	0	0	1.3333	0	0.25	0.25	1.5	1.5
1	S1ChatGPT36	43	2	3	2	2	0	0	1	5	21.5	21.5	21.5	1	1.5	1	0	0	1	0	0.5	0.5	2.5	2.5
1	S1ChatGPT37	45	2	4	3	2	1	1	1	9	22.5	22.5	15	1.5	2	1.5	0.3333	0.5	1	0.5	0.5	0.3333	4.5	3
1	S1ChatGPT38	47	3	4	4	3	1	1	1	5	15.6667	15.6667	11.75	1.3333	1.3333	1.3333	0.25	0.3333	1	0.3333	0.3333	0.25	1.6667	1.25
1	S1ChatGPT39	39	2	4	3	2	1	1	2	6	19.5	19.5	13	1.5	2	1.5	0.3333	0.5	1	0.5	1	0.6667	3	2
1	S1ChatGPT4	27	2	3	3	2	1	1	0	4	13.5	13.5	9	1.5	1.5	1.5	0.3333	0.5	1	0.5	0	0	2	1.3333
1	S1ChatGPT40	49	2	4	3	3	0	0	2	10	24.5	16.3333	16.3333	1.5	1.3333	1	0	0	1.5	0	0.6667	0.6667	3.3333	3.3333
1	S1ChatGPT41	61	3	6	4	4	0	0	2	10	20.3333	15.25	15.25	1.3333	1.5	1	0	0	1.3333	0	0.5	0.5	2.5	2.5
1	S1ChatGPT42	46	3	3	3	3	0	0	2	7	15.3333	15.3333	15.3333	1	1	1	0	0	1	0	0.6667	0.6667	2.3333	2.3333
1	S1ChatGPT43	52	2	4	3	3	0	0	1	8	26	17.3333	17.3333	1.5	1.3333	1	0	0	1.5	0	0.3333	0.3333	2.6667	2.6667
1	S1ChatGPT44	45	2	5	4	3	1	1	1	5	22.5	15	11.25	2	1.6667	1.3333	0.25	0.3333	1.5	0.3333	0.3333	0.25	1.6667	1.25
1	S1ChatGPT45	44	2	2	2	2	0	0	2	7	22	22	22	1	1	1	0	0	1	0	1	1	3.5	3.5
1	S1ChatGPT46	52	3	5	4	3	2	1	1	8	17.3333	17.3333	13	1.3333	1.6667	1.3333	0.5	0.6667	1	0.3333	0.3333	0.25	2.6667	2
1	S1ChatGPT47	28	1	2	2	1	1	1	1	3	28	28	14	2	2	2	0.5	1	1	1	1	0.5	3	1.5
1	S1ChatGPT48	58	3	5	5	4	1	1	2	8	19.3333	14.5	11.6	1.6667	1.25	1.25	0.2	0.25	1.3333	0.25	0.5	0.4	2	1.6
1	S1ChatGPT49	43	2	5	4	3	1	2	1	7	21.5	14.3333	10.75	2	1.6667	1.3333	0.25	0.3333	1.5	0.6667	0.3333	0.25	2.3333	1.75
1	S1ChatGPT5	25	1	3	2	1	1	1	1	3	25	25	12.5	2	3	2	0.5	1	1	1	1	0.5	3	1.5
1	S1ChatGPT50	65	3	4	3	3	0	0	3	8	21.6667	21.6667	21.6667	1	1.3333	1	0	0	1	0	1	1	2.6667	2.6667
1	S1ChatGPT51	23	1	1	1	1	0	0	1	3	23	23	23	1	1	1	0	0	1	0	1	1	3	3
1	S1ChatGPT52	56	3	6	5	3	2	2	1	9	18.6667	18.6667	11.2	1.6667	2	1.6667	0.4	0.6667	1	0.6667	0.3333	0.2	3	1.8
1	S1ChatGPT53	55	3	4	3	3	0	0	2	7	18.3333	18.3333	18.3333	1	1.3333	1	0	0	1	0	0.6667	0.6667	2.3333	2.3333
1	S1ChatGPT54	47	2	6	4	2	2	1	1	7	23.5	23.5	11.75	2	3	2	0.5	1	1	0.5	0.5	0.25	3.5	1.75
1	S1ChatGPT55	29	2	3	2	2	0	0	0	7	14.5	14.5	14.5	1	1.5	1	0	0	1	0	0	0	3.5	3.5
1	S1ChatGPT56	48	3	3	3	3	0	0	3	7	16	16	16	1	1	1	0	0	1	0	1	1	2.3333	2.3333
1	S1ChatGPT57	44	2	7	5	2	3	1	1	7	22	22	8.8	2.5	3.5	2.5	0.6	1.5	1	0.5	0.5	0.2	3.5	1.4
1	S1ChatGPT58	55	3	6	5	4	1	1	0	10	18.3333	13.75	11	1.6667	1.5	1.25	0.2	0.25	1.3333	0.25	0	0	2.5	2
1	S1ChatGPT59	44	2	3	3	3	0	0	1	5	22	14.6667	14.6667	1.5	1	1	0	0	1.5	0	0.3333	0.3333	1.6667	1.6667
1	S1ChatGPT6	28	1	1	1	1	0	0	1	4	28	28	28	1	1	1	0	0	1	0	1	1	4	4
1	S1ChatGPT60	55	3	7	5	4	1	1	2	7	18.3333	13.75	11	1.6667	1.75	1.25	0.2	0.25	1.3333	0.25	0.5	0.4	1.75	1.4
1	S1ChatGPT61	16	1	1	1	1	0	0	0	3	16	16	16	1	1	1	0	0	1	0	0	0	3	3
1	S1ChatGPT62	23	1	3	2	1	1	1	1	3	23	23	11.5	2	3	2	0.5	1	1	1	1	0.5	3	1.5
1	S1ChatGPT63	26	1	3	2	2	0	0	1	2	26	13	13	2	1.5	1	0	0	2	0	0.5	0.5	1	1
1	S1ChatGPT64	44	3	4	3	3	0	0	1	6	14.6667	14.6667	14.6667	1	1.3333	1	0	0	1	0	0.3333	0.3333	2	2
1	S1ChatGPT65	43	2	6	4	2	2	1	1	7	21.5	21.5	10.75	2	3	2	0.5	1	1	0.5	0.5	0.25	3.5	1.75
1	S1ChatGPT66	23	1	1	1	1	0	0	1	3	23	23	23	1	1	1	0	0	1	0	1	1	3	3
1	S1ChatGPT67	29	1	2	2	1	1	1	1	3	29	29	14.5	2	2	2	0.5	1	1	1	1	0.5	3	1.5
1	S1ChatGPT68	23	1	2	2	1	1	1	1	2	23	23	11.5	2	2	2	0.5	1	1	1	1	0.5	2	1
1	S1ChatGPT69	26	1	2	2	1	1	1	1	3	26	26	13	2	2	2	0.5	1	1	1	1	0.5	3	1.5
1	S1ChatGPT7	24	1	2	1	1	0	0	1	3	24	24	24	1	2	1	0	0	1	0	1	1	3	3
1	S1ChatGPT70	26	1	3	3	1	2	1	1	4	26	26	8.6667	3	3	3	0.6667	2	1	1	1	0.3333	4	1.3333
1	S1ChatGPT71	30	1	1	1	1	0	0	1	3	30	30	30	1	1	1	0	0	1	0	1	1	3	3
1	S1ChatGPT72	24	2	2	2	2	0	0	1	3	12	12	12	1	1	1	0	0	1	0	0.5	0.5	1.5	1.5
1	S1ChatGPT73	30	2	3	3	2	1	1	0	4	15	15	10	1.5	1.5	1.5	0.3333	0.5	1	0.5	0	0	2	1.3333
1	S1ChatGPT8	22	1	3	2	1	1	1	1	2	22	22	11	2	3	2	0.5	1	1	1	1	0.5	2	1
1	S1ChatGPT9	28	2	3	2	2	0	0	1	2	14	14	14	1	1.5	1	0	0	1	0	0.5	0.5	1	1
2	5	17	1	2	2	1	1	1	0	2	17	17	8.5	2	2	2	0.5	1	1	1	0	0	2	1
2	7	21	1	3	2	1	1	1	0	4	21	21	10.5	2	3	2	0.5	1	1	1	0	0	4	2
2	8	15	1	2	2	1	1	1	0	2	15	15	7.5	2	2	2	0.5	1	1	1	0	0	2	1
2	9	19	1	3	3	1	2	1	1	2	19	19	6.3333	3	3	3	0.6667	2	1	1	1	0.3333	2	0.6667
2	10	24	1	2	2	1	1	1	0	2	24	24	12	2	2	2	0.5	1	1	1	0	0	2	1
2	11	112	4	14	13	8	5	8	0	14	28	14	8.6154	3.25	1.75	1.625	0.3846	0.625	2	1	0	0	1.75	1.0769
2	12	75	4	11	10	6	4	6	1	8	18.75	12.5	7.5	2.5	1.8333	1.6667	0.4	0.6667	1.5	1	0.1667	0.1	1.3333	0.8
2	16	42	1	8	6	2	4	2	0	6	42	21	7	6	4	3	0.6667	2	2	1	0	0	3	1
2	17	71	3	14	12	4	9	4	1	11	23.6667	17.75	5.9167	4	3.5	3	0.75	2.25	1.3333	1	0.25	0.0833	2.75	0.9167
2	18	16	2	3	3	2	1	1	1	2	8	8	5.3333	1.5	1.5	1.5	0.3333	0.5	1	0.5	0.5	0.3333	1	0.6667
2	19	27	1	4	3	1	2	1	0	5	27	27	9	3	4	3	0.6667	2	1	1	0	0	5	1.6667
2	20	52	1	7	4	1	3	1	2	12	52	52	13	4	7	4	0.75	3	1	1	2	0.5	12	3
2	22	16	1	3	2	1	1	1	0	3	16	16	8	2	3	2	0.5	1	1	1	0	0	3	1.5
2	24	58	2	8	7	2	4	1	0	6	29	29	8.2857	3.5	4	3.5	0.5714	2	1	0.5	0	0	3	0.8571
2	28	15	1	1	1	1	0	0	0	2	15	15	15	1	1	1	0	0	1	0	0	0	2	2
2	29	29	1	6	5	2	3	2	0	4	29	14.5	5.8	5	3	2.5	0.6	1.5	2	1	0	0	2	0.8
2	30	23	1	3	1	1	0	0	1	1	23	23	23	1	3	1	0	0	1	0	1	1	1	1
2	31	18	2	3	2	2	0	0	0	3	9	9	9	1	1.5	1	0	0	1	0	0	0	1.5	1.5
2	33	100	4	17	14	4	9	4	0	9	25	25	7.1429	3.5	4.25	3.5	0.6429	2.25	1	1	0	0	2.25	0.6429
2	34	74	2	15	9	3	6	2	1	8	37	24.6667	8.2222	4.5	5	3	0.6667	2	1.5	0.6667	0.3333	0.1111	2.6667	0.8889
2	35	42	2	7	6	2	4	2	0	5	21	21	7	3	3.5	3	0.6667	2	1	1	0	0	2.5	0.8333
2	36	12	1	2	2	1	1	1	0	2	12	12	6	2	2	2	0.5	1	1	1	0	0	2	1
2	37	11	1	1	1	1	0	0	0	1	11	11	11	1	1	1	0	0	1	0	0	0	1	1
2	38	13	1	2	2	1	1	1	0	2	13	13	6.5	2	2	2	0.5	1	1	1	0	0	2	1
2	39	34	2	7	5	3	2	1	0	2	17	11.3333	6.8	2.5	2.3333	1.6667	0.4	0.6667	1.5	0.3333	0	0	0.6667	0.4
2	40	20	1	3	3	1	2	1	0	2	20	20	6.6667	3	3	3	0.6667	2	1	1	0	0	2	0.6667
2	41	78	3	11	8	3	5	2	0	11	26	26	9.75	2.6667	3.6667	2.6667	0.625	1.6667	1	0.6667	0	0	3.6667	1.375
2	44	13	1	2	2	1	1	1	0	2	13	13	6.5	2	2	2	0.5	1	1	1	0	0	2	1
2	46	81	4	15	11	4	5	3	0	10	20.25	20.25	7.3636	2.75	3.75	2.75	0.4545	1.25	1	0.75	0	0	2.5	0.9091
2	47	26	2	4	3	2	1	1	0	1	13	13	8.6667	1.5	2	1.5	0.3333	0.5	1	0.5	0	0	0.5	0.3333
2	48	25	2	5	2	2	0	0	0	5	12.5	12.5	12.5	1	2.5	1	0	0	1	0	0	0	2.5	2.5
2	49	59	3	10	8	4	4	4	2	5	19.6667	14.75	7.375	2.6667	2.5	2	0.5	1	1.3333	1	0.5	0.25	1.25	0.625
2	50	44	2	9	6	3	3	3	0	5	22	14.6667	7.3333	3	3	2	0.5	1	1.5	1	0	0	1.6667	0.8333
2	51	30	2	3	3	2	1	1	1	4	15	15	10	1.5	1.5	1.5	0.3333	0.5	1	0.5	0.5	0.3333	2	1.3333
2	52	40	2	4	4	3	1	2	1	6	20	13.3333	10	2	1.3333	1.3333	0.25	0.3333	1.5	0.6667	0.3333	0.25	2	1.5
2	53	6	1	1	1	1	0	0	0	0	6	6	6	1	1	1	0	0	1	0	0	0	0	0
2	54	35	2	4	3	3	0	0	0	5	17.5	11.6667	11.6667	1.5	1.3333	1	0	0	1.5	0	0	0	1.6667	1.6667
2	1	11	1	1	1	1	0	0	0	1	11	11	11	1	1	1	0	0	1	0	0	0	1	1
2	55	16	1	2	2	1	1	1	0	2	16	16	8	2	2	2	0.5	1	1	1	0	0	2	1
2	56	24	1	4	4	1	3	1	0	2	24	24	6	4	4	4	0.75	3	1	1	0	0	2	0.5
2	57	17	1	2	2	1	1	1	0	2	17	17	8.5	2	2	2	0.5	1	1	1	0	0	2	1
2	58	15	1	3	2	1	1	1	0	3	15	15	7.5	2	3	2	0.5	1	1	1	0	0	3	1.5
2	59	77	3	11	8	4	4	3	0	10	25.6667	19.25	9.625	2.6667	2.75	2	0.5	1	1.3333	0.75	0	0	2.5	1.25
2	60	45	2	7	5	3	2	2	0	4	22.5	15	9	2.5	2.3333	1.6667	0.4	0.6667	1.5	0.6667	0	0	1.3333	0.8
2	61	32	1	9	5	1	4	1	0	3	32	32	6.4	5	9	5	0.8	4	1	1	0	0	3	0.6
2	62	43	2	5	5	3	2	2	0	4	21.5	14.3333	8.6	2.5	1.6667	1.6667	0.4	0.6667	1.5	0.6667	0	0	1.3333	0.8
2	63	93	3	18	15	6	9	6	0	9	31	15.5	6.2	5	3	2.5	0.6	1.5	2	1	0	0	1.5	0.6
2	64	35	1	6	5	1	4	1	0	4	35	35	7	5	6	5	0.8	4	1	1	0	0	4	0.8
2	2	9	1	1	1	1	0	0	0	1	9	9	9	1	1	1	0	0	1	0	0	0	1	1
2	65	47	1	7	4	3	1	2	0	6	47	15.6667	11.75	4	2.3333	1.3333	0.25	0.3333	3	0.6667	0	0	2	1.5
2	66	32	1	7	4	2	2	2	0	2	32	16	8	4	3.5	2	0.5	1	2	1	0	0	1	0.5
2	67	46	2	8	7	2	5	2	0	6	23	23	6.5714	3.5	4	3.5	0.7143	2.5	1	1	0	0	3	0.8571
2	68	22	1	3	3	2	1	1	0	3	22	11	7.3333	3	1.5	1.5	0.3333	0.5	2	0.5	0	0	1.5	1
2	69	71	2	10	9	3	5	3	3	8	35.5	23.6667	7.8889	4.5	3.3333	3	0.5556	1.6667	1.5	1	1	0.3333	2.6667	0.8889
2	70	16	1	2	2	1	1	1	0	2	16	16	8	2	2	2	0.5	1	1	1	0	0	2	1
2	71	12	1	2	2	1	1	1	0	1	12	12	6	2	2	2	0.5	1	1	1	0	0	1	0.5
2	72	63	2	9	5	3	2	2	2	9	31.5	21	12.6	2.5	3	1.6667	0.4	0.6667	1.5	0.6667	0.6667	0.4	3	1.8
2	73	59	2	9	8	3	5	3	0	8	29.5	19.6667	7.375	4	3	2.6667	0.625	1.6667	1.5	1	0	0	2.6667	1
2	3	57	2	9	7	3	3	3	0	6	28.5	19	8.1429	3.5	3	2.3333	0.4286	1	1.5	1	0	0	2	0.8571
2	4	68	3	11	8	5	4	4	1	7	22.6667	13.6	8.5	2.6667	2.2	1.6	0.5	0.8	1.6667	0.8	0.2	0.125	1.4	0.875
