# Supplementary material for: A comparative analysis of syntactic complexity in argumentative essays from rhetorical perspective: ChatGPT vs. English native speakers
Source: PLoS One. 2025 Aug 1;20(8):e0329410. doi: 10.1371/journal.pone.0329410 (PMC12316247; doi:10.1371/journal.pone.0329410)
Supplement: S1 File — (ZIP) [file pone.0329410.s001.zip › Supporting Information/Table/Table 5 NS.xlsx]

## Sheet: Sheet1
Group	File	W	S	VP	C	T	DC	CT	CP	CN	MLS	MLT	MLC	C/S	VP/T	C/T	DC/C	DC/T	T/S	CT/T	CP/T	CP/C	CN/T	CN/C
1	5	17	1	2	2	1	1	1	0	2	17	17	8.5	2	2	2	0.5	1	1	1	0	0	2	1
1	7	21	1	3	2	1	1	1	0	4	21	21	10.5	2	3	2	0.5	1	1	1	0	0	4	2
1	8	15	1	2	2	1	1	1	0	2	15	15	7.5	2	2	2	0.5	1	1	1	0	0	2	1
1	9	19	1	3	3	1	2	1	1	2	19	19	6.3333	3	3	3	0.6667	2	1	1	1	0.3333	2	0.6667
1	10	24	1	2	2	1	1	1	0	2	24	24	12	2	2	2	0.5	1	1	1	0	0	2	1
1	11	112	4	14	13	8	5	8	0	14	28	14	8.6154	3.25	1.75	1.625	0.3846	0.625	2	1	0	0	1.75	1.0769
1	12	75	4	11	10	6	4	6	1	8	18.75	12.5	7.5	2.5	1.8333	1.6667	0.4	0.6667	1.5	1	0.1667	0.1	1.3333	0.8
1	16	42	1	8	6	2	4	2	0	6	42	21	7	6	4	3	0.6667	2	2	1	0	0	3	1
1	17	71	3	14	12	4	9	4	1	11	23.6667	17.75	5.9167	4	3.5	3	0.75	2.25	1.3333	1	0.25	0.0833	2.75	0.9167
1	18	16	2	3	3	2	1	1	1	2	8	8	5.3333	1.5	1.5	1.5	0.3333	0.5	1	0.5	0.5	0.3333	1	0.6667
1	19	27	1	4	3	1	2	1	0	5	27	27	9	3	4	3	0.6667	2	1	1	0	0	5	1.6667
1	20	52	1	7	4	1	3	1	2	12	52	52	13	4	7	4	0.75	3	1	1	2	0.5	12	3
1	22	16	1	3	2	1	1	1	0	3	16	16	8	2	3	2	0.5	1	1	1	0	0	3	1.5
1	24	58	2	8	7	2	4	1	0	6	29	29	8.2857	3.5	4	3.5	0.5714	2	1	0.5	0	0	3	0.8571
1	28	15	1	1	1	1	0	0	0	2	15	15	15	1	1	1	0	0	1	0	0	0	2	2
1	29	29	1	6	5	2	3	2	0	4	29	14.5	5.8	5	3	2.5	0.6	1.5	2	1	0	0	2	0.8
1	30	23	1	3	1	1	0	0	1	1	23	23	23	1	3	1	0	0	1	0	1	1	1	1
1	31	18	2	3	2	2	0	0	0	3	9	9	9	1	1.5	1	0	0	1	0	0	0	1.5	1.5
1	33	100	4	17	14	4	9	4	0	9	25	25	7.1429	3.5	4.25	3.5	0.6429	2.25	1	1	0	0	2.25	0.6429
1	34	74	2	15	9	3	6	2	1	8	37	24.6667	8.2222	4.5	5	3	0.6667	2	1.5	0.6667	0.3333	0.1111	2.6667	0.8889
1	35	42	2	7	6	2	4	2	0	5	21	21	7	3	3.5	3	0.6667	2	1	1	0	0	2.5	0.8333
1	36	12	1	2	2	1	1	1	0	2	12	12	6	2	2	2	0.5	1	1	1	0	0	2	1
1	37	11	1	1	1	1	0	0	0	1	11	11	11	1	1	1	0	0	1	0	0	0	1	1
1	38	13	1	2	2	1	1	1	0	2	13	13	6.5	2	2	2	0.5	1	1	1	0	0	2	1
1	39	34	2	7	5	3	2	1	0	2	17	11.3333	6.8	2.5	2.3333	1.6667	0.4	0.6667	1.5	0.3333	0	0	0.6667	0.4
1	40	20	1	3	3	1	2	1	0	2	20	20	6.6667	3	3	3	0.6667	2	1	1	0	0	2	0.6667
1	41	78	3	11	8	3	5	2	0	11	26	26	9.75	2.6667	3.6667	2.6667	0.625	1.6667	1	0.6667	0	0	3.6667	1.375
1	44	13	1	2	2	1	1	1	0	2	13	13	6.5	2	2	2	0.5	1	1	1	0	0	2	1
1	46	81	4	15	11	4	5	3	0	10	20.25	20.25	7.3636	2.75	3.75	2.75	0.4545	1.25	1	0.75	0	0	2.5	0.9091
1	47	26	2	4	3	2	1	1	0	1	13	13	8.6667	1.5	2	1.5	0.3333	0.5	1	0.5	0	0	0.5	0.3333
1	48	25	2	5	2	2	0	0	0	5	12.5	12.5	12.5	1	2.5	1	0	0	1	0	0	0	2.5	2.5
1	49	59	3	10	8	4	4	4	2	5	19.6667	14.75	7.375	2.6667	2.5	2	0.5	1	1.3333	1	0.5	0.25	1.25	0.625
1	50	44	2	9	6	3	3	3	0	5	22	14.6667	7.3333	3	3	2	0.5	1	1.5	1	0	0	1.6667	0.8333
1	51	30	2	3	3	2	1	1	1	4	15	15	10	1.5	1.5	1.5	0.3333	0.5	1	0.5	0.5	0.3333	2	1.3333
1	52	40	2	4	4	3	1	2	1	6	20	13.3333	10	2	1.3333	1.3333	0.25	0.3333	1.5	0.6667	0.3333	0.25	2	1.5
1	53	6	1	1	1	1	0	0	0	0	6	6	6	1	1	1	0	0	1	0	0	0	0	0
1	54	35	2	4	3	3	0	0	0	5	17.5	11.6667	11.6667	1.5	1.3333	1	0	0	1.5	0	0	0	1.6667	1.6667
1	1	11	1	1	1	1	0	0	0	1	11	11	11	1	1	1	0	0	1	0	0	0	1	1
1	55	16	1	2	2	1	1	1	0	2	16	16	8	2	2	2	0.5	1	1	1	0	0	2	1
1	56	24	1	4	4	1	3	1	0	2	24	24	6	4	4	4	0.75	3	1	1	0	0	2	0.5
1	57	17	1	2	2	1	1	1	0	2	17	17	8.5	2	2	2	0.5	1	1	1	0	0	2	1
1	58	15	1	3	2	1	1	1	0	3	15	15	7.5	2	3	2	0.5	1	1	1	0	0	3	1.5
1	59	77	3	11	8	4	4	3	0	10	25.6667	19.25	9.625	2.6667	2.75	2	0.5	1	1.3333	0.75	0	0	2.5	1.25
1	60	45	2	7	5	3	2	2	0	4	22.5	15	9	2.5	2.3333	1.6667	0.4	0.6667	1.5	0.6667	0	0	1.3333	0.8
1	61	32	1	9	5	1	4	1	0	3	32	32	6.4	5	9	5	0.8	4	1	1	0	0	3	0.6
1	62	43	2	5	5	3	2	2	0	4	21.5	14.3333	8.6	2.5	1.6667	1.6667	0.4	0.6667	1.5	0.6667	0	0	1.3333	0.8
1	63	93	3	18	15	6	9	6	0	9	31	15.5	6.2	5	3	2.5	0.6	1.5	2	1	0	0	1.5	0.6
1	64	35	1	6	5	1	4	1	0	4	35	35	7	5	6	5	0.8	4	1	1	0	0	4	0.8
1	2	9	1	1	1	1	0	0	0	1	9	9	9	1	1	1	0	0	1	0	0	0	1	1
1	65	47	1	7	4	3	1	2	0	6	47	15.6667	11.75	4	2.3333	1.3333	0.25	0.3333	3	0.6667	0	0	2	1.5
1	66	32	1	7	4	2	2	2	0	2	32	16	8	4	3.5	2	0.5	1	2	1	0	0	1	0.5
1	67	46	2	8	7	2	5	2	0	6	23	23	6.5714	3.5	4	3.5	0.7143	2.5	1	1	0	0	3	0.8571
1	68	22	1	3	3	2	1	1	0	3	22	11	7.3333	3	1.5	1.5	0.3333	0.5	2	0.5	0	0	1.5	1
1	69	71	2	10	9	3	5	3	3	8	35.5	23.6667	7.8889	4.5	3.3333	3	0.5556	1.6667	1.5	1	1	0.3333	2.6667	0.8889
1	70	16	1	2	2	1	1	1	0	2	16	16	8	2	2	2	0.5	1	1	1	0	0	2	1
1	71	12	1	2	2	1	1	1	0	1	12	12	6	2	2	2	0.5	1	1	1	0	0	1	0.5
1	72	63	2	9	5	3	2	2	2	9	31.5	21	12.6	2.5	3	1.6667	0.4	0.6667	1.5	0.6667	0.6667	0.4	3	1.8
1	73	59	2	9	8	3	5	3	0	8	29.5	19.6667	7.375	4	3	2.6667	0.625	1.6667	1.5	1	0	0	2.6667	1
1	3	57	2	9	7	3	3	3	0	6	28.5	19	8.1429	3.5	3	2.3333	0.4286	1	1.5	1	0	0	2	0.8571
1	4	68	3	11	8	5	4	4	1	7	22.6667	13.6	8.5	2.6667	2.2	1.6	0.5	0.8	1.6667	0.8	0.2	0.125	1.4	0.875
2	5	171	8	28	21	13	7	7	4	15	21.375	13.1538	8.1429	2.625	2.1538	1.6154	0.3333	0.5385	1.625	0.5385	0.3077	0.1905	1.1538	0.7143
2	6	186	9	31	26	11	15	10	3	17	20.6667	16.9091	7.1538	2.8889	2.8182	2.3636	0.5769	1.3636	1.2222	0.9091	0.2727	0.1154	1.5455	0.6538
2	7	160	4	25	19	7	12	7	5	19	40	22.8571	8.4211	4.75	3.5714	2.7143	0.6316	1.7143	1.75	1	0.7143	0.2632	2.7143	1
2	8	166	7	27	21	10	11	7	1	18	23.7143	16.6	7.9048	3	2.7	2.1	0.5238	1.1	1.4286	0.7	0.1	0.0476	1.8	0.8571
2	9	198	8	30	28	13	12	9	2	22	24.75	15.2308	7.0714	3.5	2.3077	2.1538	0.4286	0.9231	1.625	0.6923	0.1538	0.0714	1.6923	0.7857
2	10	140	5	21	18	9	9	7	1	14	28	15.5556	7.7778	3.6	2.3333	2	0.5	1	1.8	0.7778	0.1111	0.0556	1.5556	0.7778
2	11	68	3	15	10	5	5	5	0	6	22.6667	13.6	6.8	3.3333	3	2	0.5	1	1.6667	1	0	0	1.2	0.6
2	12	138	6	25	18	10	8	7	2	19	23	13.8	7.6667	3	2.5	1.8	0.4444	0.8	1.6667	0.7	0.2	0.1111	1.9	1.0556
2	13	196	8	31	21	10	8	5	1	22	24.5	19.6	9.3333	2.625	3.1	2.1	0.381	0.8	1.25	0.5	0.1	0.0476	2.2	1.0476
2	14	180	6	25	18	8	10	8	2	27	30	22.5	10	3	3.125	2.25	0.5556	1.25	1.3333	1	0.25	0.1111	3.375	1.5
2	15	208	9	27	21	9	10	5	5	23	23.1111	23.1111	9.9048	2.3333	3	2.3333	0.4762	1.1111	1	0.5556	0.5556	0.2381	2.5556	1.0952
2	16	157	6	22	17	8	8	5	2	12	26.1667	19.625	9.2353	2.8333	2.75	2.125	0.4706	1	1.3333	0.625	0.25	0.1176	1.5	0.7059
2	17	82	3	12	8	4	4	3	3	9	27.3333	20.5	10.25	2.6667	3	2	0.5	1	1.3333	0.75	0.75	0.375	2.25	1.125
2	18	129	7	23	20	8	10	5	2	11	18.4286	16.125	6.45	2.8571	2.875	2.5	0.5	1.25	1.1429	0.625	0.25	0.1	1.375	0.55
2	19	172	6	23	14	8	6	5	8	18	28.6667	21.5	12.2857	2.3333	2.875	1.75	0.4286	0.75	1.3333	0.625	1	0.5714	2.25	1.2857
2	20	132	5	24	15	5	8	4	5	12	26.4	26.4	8.8	3	4.8	3	0.5333	1.6	1	0.8	1	0.3333	2.4	0.8
2	21	203	7	35	26	9	16	7	1	25	29	22.5556	7.8077	3.7143	3.8889	2.8889	0.6154	1.7778	1.2857	0.7778	0.1111	0.0385	2.7778	0.9615
2	22	144	4	24	16	6	9	6	4	16	36	24	9	4	4	2.6667	0.5625	1.5	1.5	1	0.6667	0.25	2.6667	1
2	23	222	8	33	18	9	9	5	4	33	27.75	24.6667	12.3333	2.25	3.6667	2	0.5	1	1.125	0.5556	0.4444	0.2222	3.6667	1.8333
2	24	147	4	27	19	7	10	6	2	14	36.75	21	7.7368	4.75	3.8571	2.7143	0.5263	1.4286	1.75	0.8571	0.2857	0.1053	2	0.7368
2	25	188	7	27	22	8	14	7	5	25	26.8571	23.5	8.5455	3.1429	3.375	2.75	0.6364	1.75	1.1429	0.875	0.625	0.2273	3.125	1.1364
2	26	170	6	23	19	10	8	7	2	20	28.3333	17	8.9474	3.1667	2.3	1.9	0.4211	0.8	1.6667	0.7	0.2	0.1053	2	1.0526
2	27	189	6	35	30	9	19	7	2	20	31.5	21	6.3	5	3.8889	3.3333	0.6333	2.1111	1.5	0.7778	0.2222	0.0667	2.2222	0.6667
2	28	163	6	26	17	8	7	5	3	11	27.1667	20.375	9.5882	2.8333	3.25	2.125	0.4118	0.875	1.3333	0.625	0.375	0.1765	1.375	0.6471
2	29	116	4	24	18	8	9	6	2	9	29	14.5	6.4444	4.5	3	2.25	0.5	1.125	2	0.75	0.25	0.1111	1.125	0.5
2	30	162	6	22	19	11	8	10	6	18	27	14.7273	8.5263	3.1667	2	1.7273	0.4211	0.7273	1.8333	0.9091	0.5455	0.3158	1.6364	0.9474
2	31	189	8	23	20	11	8	7	5	26	23.625	17.1818	9.45	2.5	2.0909	1.8182	0.4	0.7273	1.375	0.6364	0.4545	0.25	2.3636	1.3
2	32	231	9	40	27	11	16	8	4	20	25.6667	21	8.5556	3	3.6364	2.4545	0.5926	1.4545	1.2222	0.7273	0.3636	0.1481	1.8182	0.7407
2	33	70	2	8	6	2	3	2	1	9	35	35	11.6667	3	4	3	0.5	1.5	1	1	0.5	0.1667	4.5	1.5
2	34	148	6	21	19	7	10	6	4	19	24.6667	21.1429	7.7895	3.1667	3	2.7143	0.5263	1.4286	1.1667	0.8571	0.5714	0.2105	2.7143	1
2	35	118	5	20	15	5	10	5	2	11	23.6	23.6	7.8667	3	4	3	0.6667	2	1	1	0.4	0.1333	2.2	0.7333
2	36	219	13	44	32	14	16	8	3	20	16.8462	15.6429	6.8438	2.4615	3.1429	2.2857	0.5	1.1429	1.0769	0.5714	0.2143	0.0938	1.4286	0.625
2	37	197	9	31	24	15	9	7	2	18	21.8889	13.1333	8.2083	2.6667	2.0667	1.6	0.375	0.6	1.6667	0.4667	0.1333	0.0833	1.2	0.75
2	38	155	7	24	15	9	6	6	3	14	22.1429	17.2222	10.3333	2.1429	2.6667	1.6667	0.4	0.6667	1.2857	0.6667	0.3333	0.2	1.5556	0.9333
2	39	145	5	28	17	7	10	6	0	14	29	20.7143	8.5294	3.4	4	2.4286	0.5882	1.4286	1.4	0.8571	0	0	2	0.8235
2	40	184	5	25	20	6	13	5	5	26	36.8	30.6667	9.2	4	4.1667	3.3333	0.65	2.1667	1.2	0.8333	0.8333	0.25	4.3333	1.3
2	41	95	2	13	9	4	6	4	3	9	47.5	23.75	10.5556	4.5	3.25	2.25	0.6667	1.5	2	1	0.75	0.3333	2.25	1
2	42	175	7	32	26	10	15	8	5	20	25	17.5	6.7308	3.7143	3.2	2.6	0.5769	1.5	1.4286	0.8	0.5	0.1923	2	0.7692
2	43	179	11	40	29	14	12	7	1	20	16.2727	12.7857	6.1724	2.6364	2.8571	2.0714	0.4138	0.8571	1.2727	0.5	0.0714	0.0345	1.4286	0.6897
2	44	151	6	22	19	9	10	7	4	12	25.1667	16.7778	7.9474	3.1667	2.4444	2.1111	0.5263	1.1111	1.5	0.7778	0.4444	0.2105	1.3333	0.6316
2	45	213	6	34	27	7	19	6	2	19	35.5	30.4286	7.8889	4.5	4.8571	3.8571	0.7037	2.7143	1.1667	0.8571	0.2857	0.0741	2.7143	0.7037
2	46	109	4	14	11	7	4	3	1	11	27.25	15.5714	9.9091	2.75	2	1.5714	0.3636	0.5714	1.75	0.4286	0.1429	0.0909	1.5714	1
2	47	151	3	27	19	5	9	5	1	12	50.3333	30.2	7.9474	6.3333	5.4	3.8	0.4737	1.8	1.6667	1	0.2	0.0526	2.4	0.6316
2	48	110	7	24	12	9	3	3	0	14	15.7143	12.2222	9.1667	1.7143	2.6667	1.3333	0.25	0.3333	1.2857	0.3333	0	0	1.5556	1.1667
2	49	140	4	24	14	5	5	4	1	10	35	28	10	3.5	4.8	2.8	0.3571	1	1.25	0.8	0.2	0.0714	2	0.7143
2	50	128	4	24	16	6	10	6	1	11	32	21.3333	8	4	4	2.6667	0.625	1.6667	1.5	1	0.1667	0.0625	1.8333	0.6875
2	51	122	3	16	14	4	9	4	0	14	40.6667	30.5	8.7143	4.6667	4	3.5	0.6429	2.25	1.3333	1	0	0	3.5	1
2	52	171	5	25	14	8	6	6	5	16	34.2	21.375	12.2143	2.8	3.125	1.75	0.4286	0.75	1.6	0.75	0.625	0.3571	2	1.1429
2	53	207	8	31	29	12	17	12	0	11	25.875	17.25	7.1379	3.625	2.5833	2.4167	0.5862	1.4167	1.5	1	0	0	0.9167	0.3793
2	54	64	2	11	7	3	4	3	0	5	32	21.3333	9.1429	3.5	3.6667	2.3333	0.5714	1.3333	1.5	1	0	0	1.6667	0.7143
2	1	171	5	24	18	7	11	4	3	20	34.2	24.4286	9.5	3.6	3.4286	2.5714	0.6111	1.5714	1.4	0.5714	0.4286	0.1667	2.8571	1.1111
2	55	146	4	22	15	4	9	4	0	11	36.5	36.5	9.7333	3.75	5.5	3.75	0.6	2.25	1	1	0	0	2.75	0.7333
2	56	144	4	27	17	7	10	7	2	13	36	20.5714	8.4706	4.25	3.8571	2.4286	0.5882	1.4286	1.75	1	0.2857	0.1176	1.8571	0.7647
2	57	175	5	27	20	8	12	8	3	23	35	21.875	8.75	4	3.375	2.5	0.6	1.5	1.6	1	0.375	0.15	2.875	1.15
2	58	194	5	30	18	7	8	7	4	19	38.8	27.7143	10.7778	3.6	4.2857	2.5714	0.4444	1.1429	1.4	1	0.5714	0.2222	2.7143	1.0556
2	59	95	3	15	11	5	6	3	2	12	31.6667	19	8.6364	3.6667	3	2.2	0.5455	1.2	1.6667	0.6	0.4	0.1818	2.4	1.0909
2	60	108	5	18	10	5	5	3	4	7	21.6	21.6	10.8	2	3.6	2	0.5	1	1	0.6	0.8	0.4	1.4	0.7
2	61	177	6	30	20	10	8	8	5	17	29.5	17.7	8.85	3.3333	3	2	0.4	0.8	1.6667	0.8	0.5	0.25	1.7	0.85
2	62	116	6	19	14	8	6	3	1	12	19.3333	14.5	8.2857	2.3333	2.375	1.75	0.4286	0.75	1.3333	0.375	0.125	0.0714	1.5	0.8571
2	63	54	2	12	9	4	4	4	0	5	27	13.5	6	4.5	3	2.25	0.4444	1	2	1	0	0	1.25	0.5556
2	64	147	7	19	14	11	3	4	4	13	21	13.3636	10.5	2	1.7273	1.2727	0.2143	0.2727	1.5714	0.3636	0.3636	0.2857	1.1818	0.9286
2	2	186	8	31	21	12	9	8	3	17	23.25	15.5	8.8571	2.625	2.5833	1.75	0.4286	0.75	1.5	0.6667	0.25	0.1429	1.4167	0.8095
2	65	168	7	28	21	12	9	6	4	16	24	14	8	3	2.3333	1.75	0.4286	0.75	1.7143	0.5	0.3333	0.1905	1.3333	0.7619
2	66	188	5	32	20	7	12	7	3	24	37.6	26.8571	9.4	4	4.5714	2.8571	0.6	1.7143	1.4	1	0.4286	0.15	3.4286	1.2
2	67	136	5	22	16	6	10	6	1	16	27.2	22.6667	8.5	3.2	3.6667	2.6667	0.625	1.6667	1.2	1	0.1667	0.0625	2.6667	1
2	68	153	5	24	18	7	9	6	3	15	30.6	21.8571	8.5	3.6	3.4286	2.5714	0.5	1.2857	1.4	0.8571	0.4286	0.1667	2.1429	0.8333
2	69	83	2	16	10	3	6	3	0	6	41.5	27.6667	8.3	5	5.3333	3.3333	0.6	2	1.5	1	0	0	2	0.6
2	70	158	4	24	18	6	12	6	2	20	39.5	26.3333	8.7778	4.5	4	3	0.6667	2	1.5	1	0.3333	0.1111	3.3333	1.1111
2	71	143	5	20	15	6	9	6	2	14	28.6	23.8333	9.5333	3	3.3333	2.5	0.6	1.5	1.2	1	0.3333	0.1333	2.3333	0.9333
2	72	141	4	20	15	7	8	6	2	15	35.25	20.1429	9.4	3.75	2.8571	2.1429	0.5333	1.1429	1.75	0.8571	0.2857	0.1333	2.1429	1
2	73	151	6	23	17	8	9	5	1	21	25.1667	18.875	8.8824	2.8333	2.875	2.125	0.5294	1.125	1.3333	0.625	0.125	0.0588	2.625	1.2353
2	3	159	6	26	18	8	6	6	3	18	26.5	19.875	8.8333	3	3.25	2.25	0.3333	0.75	1.3333	0.75	0.375	0.1667	2.25	1
2	4	139	6	19	19	9	10	8	1	22	23.1667	15.4444	7.3158	3.1667	2.1111	2.1111	0.5263	1.1111	1.5	0.8889	0.1111	0.0526	2.4444	1.1579
3	5	34	1	8	4	2	2	2	0	5	34	17	8.5	4	4	2	0.5	1	2	1	0	0	2.5	1.25
3	6	35	1	4	4	2	2	2	1	5	35	17.5	8.75	4	2	2	0.5	1	2	1	0.5	0.25	2.5	1.25
3	7	29	1	4	2	2	0	0	0	3	29	14.5	14.5	2	2	1	0	0	2	0	0	0	1.5	1.5
3	8	25	1	6	4	1	3	1	0	4	25	25	6.25	4	6	4	0.75	3	1	1	0	0	4	1
3	10	50	2	7	4	2	1	1	1	8	25	25	12.5	2	3.5	2	0.25	0.5	1	0.5	0.5	0.25	4	2
3	11	28	1	8	6	2	2	2	0	1	28	14	4.6667	6	4	3	0.3333	1	2	1	0	0	0.5	0.1667
3	13	18	1	4	1	1	0	0	0	4	18	18	18	1	4	1	0	0	1	0	0	0	4	4
3	14	43	1	5	5	1	4	1	1	8	43	43	8.6	5	5	5	0.8	4	1	1	1	0.2	8	1.6
3	16	16	1	3	1	1	0	0	0	2	16	16	16	1	3	1	0	0	1	0	0	0	2	2
3	17	55	2	10	8	2	4	2	1	8	27.5	27.5	6.875	4	5	4	0.5	2	1	1	0.5	0.125	4	1
3	18	85	3	13	9	2	4	1	2	12	28.3333	42.5	9.4444	3	6.5	4.5	0.4444	2	0.6667	0.5	1	0.2222	6	1.3333
3	19	16	1	3	1	1	0	0	0	3	16	16	16	1	3	1	0	0	1	0	0	0	3	3
3	20	18	1	3	2	1	1	1	0	5	18	18	9	2	3	2	0.5	1	1	1	0	0	5	2.5
3	21	20	1	3	2	1	1	1	1	3	20	20	10	2	3	2	0.5	1	1	1	1	0.5	3	1.5
3	22	47	2	6	6	3	3	3	0	5	23.5	15.6667	7.8333	3	2	2	0.5	1	1.5	1	0	0	1.6667	0.8333
3	23	11	1	2	1	1	0	0	0	2	11	11	11	1	2	1	0	0	1	0	0	0	2	2
3	24	17	1	3	2	1	1	1	0	2	17	17	8.5	2	3	2	0.5	1	1	1	0	0	2	1
3	25	26	1	4	3	2	1	1	0	3	26	13	8.6667	3	2	1.5	0.3333	0.5	2	0.5	0	0	1.5	1
3	26	34	1	7	4	1	3	1	1	3	34	34	8.5	4	7	4	0.75	3	1	1	1	0.25	3	0.75
3	27	24	1	5	4	2	2	2	0	3	24	12	6	4	2.5	2	0.5	1	2	1	0	0	1.5	0.75
3	28	29	1	5	5	2	3	2	1	3	29	14.5	5.8	5	2.5	2.5	0.6	1.5	2	1	0.5	0.2	1.5	0.6
3	29	59	2	10	5	3	2	3	1	10	29.5	19.6667	11.8	2.5	3.3333	1.6667	0.4	0.6667	1.5	1	0.3333	0.2	3.3333	2
3	30	24	1	5	2	2	0	0	0	2	24	12	12	2	2.5	1	0	0	2	0	0	0	1	1
3	31	7	1	1	1	1	0	0	0	0	7	7	7	1	1	1	0	0	1	0	0	0	0	0
3	33	52	1	10	5	2	3	2	1	6	52	26	10.4	5	5	2.5	0.6	1.5	2	1	0.5	0.2	3	1.2
3	34	17	1	2	2	1	1	1	0	0	17	17	8.5	2	2	2	0.5	1	1	1	0	0	0	0
3	35	59	2	8	4	3	1	2	1	8	29.5	19.6667	14.75	2	2.6667	1.3333	0.25	0.3333	1.5	0.6667	0.3333	0.25	2.6667	2
3	38	51	2	8	3	1	2	0	2	6	25.5	51	17	1.5	8	3	0.6667	2	0.5	0	2	0.6667	6	2
3	39	37	2	6	5	3	2	3	0	7	18.5	12.3333	7.4	2.5	2	1.6667	0.4	0.6667	1.5	1	0	0	2.3333	1.4
3	41	44	1	5	5	1	4	1	0	7	44	44	8.8	5	5	5	0.8	4	1	1	0	0	7	1.4
3	42	27	2	5	2	2	1	1	0	4	13.5	13.5	13.5	1	2.5	1	0.5	0.5	1	0.5	0	0	2	2
3	43	30	1	7	5	2	3	2	0	3	30	15	6	5	3.5	2.5	0.6	1.5	2	1	0	0	1.5	0.6
3	44	53	2	9	4	2	2	2	2	2	26.5	26.5	13.25	2	4.5	2	0.5	1	1	1	1	0.5	1	0.5
3	46	17	1	3	3	1	2	1	0	3	17	17	5.6667	3	3	3	0.6667	2	1	1	0	0	3	1
3	47	38	1	6	4	1	2	1	0	3	38	38	9.5	4	6	4	0.5	2	1	1	0	0	3	0.75
3	48	74	4	10	8	4	4	3	0	6	18.5	18.5	9.25	2	2.5	2	0.5	1	1	0.75	0	0	1.5	0.75
3	49	13	1	2	2	1	1	1	0	1	13	13	6.5	2	2	2	0.5	1	1	1	0	0	1	0.5
3	50	56	2	8	4	3	2	2	1	7	28	18.6667	14	2	2.6667	1.3333	0.5	0.6667	1.5	0.6667	0.3333	0.25	2.3333	1.75
3	51	58	2	8	5	3	2	1	3	4	29	19.3333	11.6	2.5	2.6667	1.6667	0.4	0.6667	1.5	0.3333	1	0.6	1.3333	0.8
3	54	107	3	20	13	4	6	3	0	11	35.6667	26.75	8.2308	4.3333	5	3.25	0.4615	1.5	1.3333	0.75	0	0	2.75	0.8462
3	1	21	1	3	3	2	1	2	0	2	21	10.5	7	3	1.5	1.5	0.3333	0.5	2	1	0	0	1	0.6667
3	55	42	1	5	4	2	2	2	0	5	42	21	10.5	4	2.5	2	0.5	1	2	1	0	0	2.5	1.25
3	56	30	1	3	1	1	0	0	2	3	30	30	30	1	3	1	0	0	1	0	2	2	3	3
3	57	8	1	1	1	1	0	0	0	0	8	8	8	1	1	1	0	0	1	0	0	0	0	0
3	59	35	1	6	3	2	1	2	0	4	35	17.5	11.6667	3	3	1.5	0.3333	0.5	2	1	0	0	2	1.3333
3	60	51	2	7	4	3	1	1	1	8	25.5	17	12.75	2	2.3333	1.3333	0.25	0.3333	1.5	0.3333	0.3333	0.25	2.6667	2
3	62	63	2	11	8	4	4	2	2	7	31.5	15.75	7.875	4	2.75	2	0.5	1	2	0.5	0.5	0.25	1.75	0.875
3	63	68	3	14	9	5	4	4	0	8	22.6667	13.6	7.5556	3	2.8	1.8	0.4444	0.8	1.6667	0.8	0	0	1.6	0.8889
3	64	44	1	7	4	1	3	1	1	5	44	44	11	4	7	4	0.75	3	1	1	1	0.25	5	1.25
3	2	25	1	3	3	1	2	1	0	2	25	25	8.3333	3	3	3	0.6667	2	1	1	0	0	2	0.6667
3	67	67	2	12	9	2	7	2	2	7	33.5	33.5	7.4444	4.5	6	4.5	0.7778	3.5	1	1	1	0.2222	3.5	0.7778
3	68	42	2	7	5	3	2	2	0	3	21	14	8.4	2.5	2.3333	1.6667	0.4	0.6667	1.5	0.6667	0	0	1	0.6
3	69	58	1	11	7	2	3	2	0	9	58	29	8.2857	7	5.5	3.5	0.4286	1.5	2	1	0	0	4.5	1.2857
3	70	40	1	9	6	1	3	1	1	4	40	40	6.6667	6	9	6	0.5	3	1	1	1	0.1667	4	0.6667
3	71	62	2	7	7	4	3	4	1	7	31	15.5	8.8571	3.5	1.75	1.75	0.4286	0.75	2	1	0.25	0.1429	1.75	1
3	72	35	1	5	3	1	2	1	3	5	35	35	11.6667	3	5	3	0.6667	2	1	1	3	1	5	1.6667
3	73	19	1	2	2	1	1	1	0	1	19	19	9.5	2	2	2	0.5	1	1	1	0	0	1	0.5
3	4	9	1	2	1	1	0	0	0	0	9	9	9	1	2	1	0	0	1	0	0	0	0	0
