# Supplementary material for: A comparative analysis of syntactic complexity in argumentative essays from rhetorical perspective: ChatGPT vs. English native speakers
Source: PLoS One. 2025 Aug 1;20(8):e0329410. doi: 10.1371/journal.pone.0329410 (PMC12316247; doi:10.1371/journal.pone.0329410)
Supplement: S1 File — (ZIP) [file pone.0329410.s001.zip › Supporting Information/Table/Table 1.xlsx]

## Sheet: Sheet1
Group	File	WT
1	ChatGPT1	288
1	ChatGPT2	279
1	ChatGPT3	300
1	ChatGPT4	293
1	ChatGPT5	289
1	ChatGPT6	225
1	ChatGPT7	292
1	ChatGPT8	246
1	ChatGPT9	255
1	ChatGPT10	293
1	ChatGPT11	288
1	ChatGPT12	273
1	ChatGPT13	275
1	ChatGPT14	294
1	ChatGPT15	286
1	ChatGPT16	261
1	ChatGPT17	296
1	ChatGPT18	273
1	ChatGPT19	298
1	ChatGPT20	264
1	ChatGPT21	267
1	ChatGPT22	284
1	ChatGPT23	268
1	ChatGPT24	297
1	ChatGPT25	277
1	ChatGPT26	242
1	ChatGPT27	226
1	ChatGPT28	269
1	ChatGPT29	290
1	ChatGPT30	298
1	ChatGPT31	264
1	ChatGPT32	266
1	ChatGPT33	226
1	ChatGPT34	251
1	ChatGPT35	279
1	ChatGPT36	250
1	ChatGPT37	256
1	ChatGPT38	277
1	ChatGPT39	240
1	ChatGPT40	267
1	ChatGPT41	285
1	ChatGPT42	280
1	ChatGPT43	258
1	ChatGPT44	284
1	ChatGPT45	281
1	ChatGPT46	297
1	ChatGPT47	285
1	ChatGPT48	300
1	ChatGPT49	263
1	ChatGPT50	254
1	ChatGPT51	266
1	ChatGPT52	264
1	ChatGPT53	279
1	ChatGPT54	269
1	ChatGPT55	245
1	ChatGPT56	297
1	ChatGPT57	258
1	ChatGPT58	294
1	ChatGPT59	284
1	ChatGPT60	282
1	ChatGPT61	236
1	ChatGPT62	279
1	ChatGPT63	294
1	ChatGPT64	261
1	ChatGPT65	207
1	ChatGPT66	262
1	ChatGPT67	272
1	ChatGPT68	294
1	ChatGPT69	300
1	ChatGPT70	266
1	ChatGPT71	283
1	ChatGPT72	275
1	ChatGPT73	252
2	NS1	201
2	NS2	218
2	NS3	215
2	NS4	212
2	NS5	220
2	NS6	218
2	NS7	209
2	NS8	201
2	NS9	214
2	NS10	212
2	NS11	204
2	NS12	210
2	NS13	213
2	NS14	222
2	NS15	207
2	NS16	212
2	NS17	206
2	NS18	226
2	NS19	215
2	NS20	202
2	NS21	222
2	NS22	207
2	NS23	233
2	NS24	222
2	NS25	214
2	NS26	201
2	NS27	210
2	NS28	205
2	NS29	200
2	NS30	208
2	NS31	214
2	NS32	231
2	NS33	221
2	NS34	237
2	NS35	218
2	NS36	227
2	NS37	206
2	NS38	216
2	NS39	212
2	NS40	203
2	NS41	216
2	NS42	204
2	NS43	208
2	NS44	214
2	NS45	213
2	NS46	206
2	NS47	214
2	NS48	207
2	NS49	211
2	NS50	227
2	NS51	206
2	NS52	209
2	NS53	212
2	NS54	206
2	NS55	203
2	NS56	198
2	NS57	200
2	NS58	208
2	NS59	204
2	NS60	201
2	NS61	207
2	NS62	221
2	NS63	211
2	NS64	224
2	NS65	211
2	NS66	219
2	NS67	247
2	NS68	217
2	NS69	210
2	NS70	214
2	NS71	217
2	NS72	237
2	NS73	228
